# Supplementary material for: A Global Landscape of Miniature Inverted-Repeat Transposable Elements in the Carrot Genome
Source: Genes (Basel). 2021 Jun 3;12(6):859. doi: 10.3390/genes12060859 (PMC8227079; doi:10.3390/genes12060859)
Supplement: Supplementary file 1 [file genes-12-00859-s001.zip]

Archive with 5 entries (5 files):
- draft_MITE_fig_tabls_12.05.2021_genes_file_revised.pdf
- File_S1.txt
- File_S2.txt
- File_S3.xlsx
- File_S4.txt
