# Supplementary material for: A Global Landscape of Miniature Inverted-Repeat Transposable Elements in the Carrot Genome
Source: Genes (Basel). 2021 Jun 3;12(6):859. doi: 10.3390/genes12060859 (PMC8227079; doi:10.3390/genes12060859)
Supplement: Supplementary file 1 [file genes-12-00859-s001.zip › File_S1.txt]

##gff-version 3
NC_030381.1	MH	MITE	19678	19981	.	.	.	Note=upstream_LOC108227532;ID=TSD3_35_Tourist;Tourist
NC_030381.1	MH	MITE	27026	27157	.	.	.	Note=downstream_LOC108227532;ID=TSDun_3;UC
NC_030381.1	MH	MITE	37502	37806	.	.	.	Note=intron_LOC108204757;ID=TSD3_10_Tourist;Tourist
NC_030381.1	MH	MITE	42897	43764	.	.	.	Note=intergenic_na;ID=13_MuTA;Mutator
NC_030381.1	MH	MITE	43786	44648	.	.	.	Note=intergenic_na;ID=13_MuTA;Mutator
NC_030381.1	MH	MITE	44670	45532	.	.	.	Note=upstream_LOC108204427;ID=13_MuTA;Mutator
NC_030381.1	MH	MITE	46679	47404	.	.	.	Note=intron_LOC108204427;ID=13_MuTA;Mutator
NC_030381.1	MH	MITE	48743	49035	.	.	.	Note=intron_LOC108204427;ID=DcS24;Stowaway
NC_030381.1	MH	MITE	49193	49754	.	.	.	Note=intron_LOC108204427;ID=12_MuTA;Mutator
NC_030381.1	MH	MITE	50153	50410	.	.	.	Note=intron_LOC108204427;ID=DcS10_1;Stowaway
NC_030381.1	MH	MITE	79559	79745	.	.	.	Note=downstream_LOC108196993;ID=DcS11;Stowaway
NC_030381.1	MH	MITE	80946	81417	.	.	.	Note=intron_LOC108196993;ID=TSD8_4_hAT_7;hAT
NC_030381.1	MH	MITE	83689	84150	.	.	.	Note=intergenic_na;ID=TSD3_15_Tourist;Tourist
NC_030381.1	MH	MITE	84153	84797	.	.	.	Note=intergenic_na;ID=TSD8_TA_hAT_12;hAT
NC_030381.1	MH	MITE	85384	85774	.	.	.	Note=upstream_LOC108215776;ID=TSD8_TA_hAT_3;hAT
NC_030381.1	MH	MITE	97711	97919	.	.	.	Note=downstream_LOC108205330;ID=TSD3_13_Tourist_2;Tourist
NC_030381.1	MH	MITE	100228	100642	.	.	.	Note=intergenic_na;ID=TSD8_TA_hAT_9;hAT
NC_030381.1	MH	MITE	100762	101083	.	.	.	Note=intergenic_na;ID=TSD3_13_Tourist_3;Tourist
NC_030381.1	MH	MITE	123573	123804	.	.	.	Note=intron_LOC108193320;ID=DcS14;Stowaway
NC_030381.1	MH	MITE	124529	124807	.	.	.	Note=3'UTR_LOC108193320;ID=TSD3_7_Tourist_1;Tourist
NC_030381.1	MH	MITE	154152	154402	.	.	.	Note=intergenic_na;ID=DcS6_1;Stowaway
NC_030381.1	MH	MITE	167987	168149	.	.	.	Note=intron_LOC108215713;ID=TSD3_8_Tourist_1;Tourist
NC_030381.1	MH	MITE	177434	177626	.	.	.	Note=intergenic_na;ID=DcS6_3;Stowaway
NC_030381.1	MH	MITE	178429	178678	.	.	.	Note=intergenic_na;ID=DcS6_2;Stowaway
NC_030381.1	MH	MITE	193066	193308	.	.	.	Note=downstream_LOC108204137;ID=TSD3_13_Tourist_2;Tourist
NC_030381.1	MH	MITE	198995	199181	.	.	.	Note=intron_LOC108204152;ID=TSD8_4_hAT_1;hAT
NC_030381.1	MH	MITE	200980	201233	.	.	.	Note=upstream_LOC108204152;ID=DcS10_1;Stowaway
NC_030381.1	MH	MITE	201284	201457	.	.	.	Note=upstream_LOC108204152;ID=DcS11;Stowaway
NC_030381.1	MH	MITE	218201	218454	.	.	.	Note=upstream_LOC108197583;ID=DcS9_1;Stowaway
NC_030381.1	MH	MITE	219675	220312	.	.	.	Note=intergenic_na;ID=TSD9_1_Mu_5;Mutator
NC_030381.1	MH	MITE	256883	257286	.	.	.	Note=intergenic_na;ID=9_MuTA;Mutator
NC_030381.1	MH	MITE	258225	258596	.	.	.	Note=intergenic_na;ID=TSD8_TA_hAT_17;hAT
NC_030381.1	MH	MITE	269933	270124	.	.	.	Note=downstream_LOC108215325;ID=TSD9_5_Mu_1;Mutator
NC_030381.1	MH	MITE	270203	270507	.	.	.	Note=downstream_LOC108215325;ID=DcS7b;Stowaway
NC_030381.1	MH	MITE	290445	291084	.	.	.	Note=downstream_LOC108204860;ID=TSD9_1_Mu_5;Mutator
NC_030381.1	MH	MITE	298193	298618	.	.	.	Note=intergenic_na;ID=TSD9_pu2_Mu;Mutator
NC_030381.1	MH	MITE	300105	300397	.	.	.	Note=intergenic_na;ID=TSD8_3_hAT_3;hAT
NC_030381.1	MH	MITE	313623	313929	.	.	.	Note=intergenic_na;ID=DcS15;Stowaway
NC_030381.1	MH	MITE	314755	315129	.	.	.	Note=intergenic_na;ID=TSD3_1_Tourist_1;Tourist
NC_030381.1	MH	MITE	317288	317741	.	.	.	Note=downstream_LOC108199377;ID=TSD3_15_Tourist;Tourist
NC_030381.1	MH	MITE	319225	319427	.	.	.	Note=intron_LOC108199377;ID=DcS3_2;Stowaway
NC_030381.1	MH	MITE	320274	320507	.	.	.	Note=upstream_LOC108199377;ID=DcS9_1;Stowaway
NC_030381.1	MH	MITE	320574	320801	.	.	.	Note=upstream_LOC108199377;ID=DcS9_1;Stowaway
NC_030381.1	MH	MITE	321618	321922	.	.	.	Note=intergenic_na;ID=DcS2;Stowaway
NC_030381.1	MH	MITE	324222	324678	.	.	.	Note=intergenic_na;ID=TSDun_6;UC
NC_030381.1	MH	MITE	325071	325526	.	.	.	Note=upstream_LOC108215856;ID=TSDun_6;UC
NC_030381.1	MH	MITE	352842	353537	.	.	.	Note=intron_LOC108202505;ID=TSD8_TA_hAT_25;hAT
NC_030381.1	MH	MITE	370905	371144	.	.	.	Note=intron_LOC108202505;ID=DcS6_1;Stowaway
NC_030381.1	MH	MITE	376054	376315	.	.	.	Note=intron_LOC108202505;ID=DcS16;Stowaway
NC_030381.1	MH	MITE	376386	376626	.	.	.	Note=intron_LOC108202505;ID=DcS13;Stowaway
NC_030381.1	MH	MITE	377942	378286	.	.	.	Note=intron_LOC108202505;ID=TSD3_5_Tourist_3;Tourist
NC_030381.1	MH	MITE	379474	379730	.	.	.	Note=intron_LOC108202505;ID=DcS9_1;Stowaway
NC_030381.1	MH	MITE	402690	403840	.	.	.	Note=intron_LOC108202505;ID=TSD9_1_Mu_2;Mutator
NC_030381.1	MH	MITE	437362	438358	.	.	.	Note=intergenic_na;ID=TSD8_10_hAT_6;hAT
NC_030381.1	MH	MITE	438744	439740	.	.	.	Note=intergenic_na;ID=TSD8_10_hAT_6;hAT
NC_030381.1	MH	MITE	440539	440786	.	.	.	Note=intergenic_na;ID=DcS6_1;Stowaway
NC_030381.1	MH	MITE	486129	486305	.	.	.	Note=upstream_LOC108197639;ID=DcS11;Stowaway
NC_030381.1	MH	MITE	489380	489659	.	.	.	Note=intron_LOC108197639;ID=TSD3_7_Tourist_1;Tourist
NC_030381.1	MH	MITE	495066	495425	.	.	.	Note=intergenic_na;ID=TSD8_9_hAT_3;hAT
NC_030381.1	MH	MITE	496281	496534	.	.	.	Note=intergenic_na;ID=DcS17;Stowaway
NC_030381.1	MH	MITE	496566	496754	.	.	.	Note=intergenic_na;ID=TSD3_8_Tourist_1;Tourist
NC_030381.1	MH	MITE	512412	512802	.	.	.	Note=intergenic_na;ID=TSD3_37_Tourist;Tourist
NC_030381.1	MH	MITE	515757	516011	.	.	.	Note=intron_LOC108196686;ID=DcS9_1;Stowaway
NC_030381.1	MH	MITE	533846	534066	.	.	.	Note=intergenic_na;ID=DcS9_2;Stowaway
NC_030381.1	MH	MITE	537287	537748	.	.	.	Note=upstream_LOC108204268;ID=TSD3_15_Tourist;Tourist
NC_030381.1	MH	MITE	589609	589859	.	.	.	Note=upstream_LOC108193565;ID=DcS6_1;Stowaway
NC_030381.1	MH	MITE	651798	652194	.	.	.	Note=downstream_LOC108214437;ID=TSD3_2_Tourist_8;Tourist
NC_030381.1	MH	MITE	660116	660508	.	.	.	Note=upstream_LOC108205473;ID=TSD3_15_Tourist;Tourist
NC_030381.1	MH	MITE	683622	683853	.	.	.	Note=intergenic_na;ID=DcS13;Stowaway
NC_030381.1	MH	MITE	686428	686731	.	.	.	Note=intron_LOC108207010;ID=DcS7b;Stowaway
NC_030381.1	MH	MITE	695020	695474	.	.	.	Note=upstream_LOC108214409;ID=TSD3_15_Tourist;Tourist
NC_030381.1	MH	MITE	696179	696395	.	.	.	Note=intergenic_na;ID=TSD3_13_Tourist_2;Tourist
NC_030381.1	MH	MITE	698339	698616	.	.	.	Note=intergenic_na;ID=TSD3_7_Tourist_1;Tourist
NC_030381.1	MH	MITE	699334	699516	.	.	.	Note=intergenic_na;ID=TSD3_13_Tourist_1;Tourist
NC_030381.1	MH	MITE	701206	701520	.	.	.	Note=upstream_LOC108205280;ID=TSD3_3_Tourist_2;Tourist
NC_030381.1	MH	MITE	707103	707312	.	.	.	Note=upstream_LOC108195297;ID=TSD3_13_Tourist_2;Tourist
NC_030381.1	MH	MITE	715875	716063	.	.	.	Note=downstream_LOC108196769;ID=TSD3_13_Tourist_1;Tourist
NC_030381.1	MH	MITE	722703	723250	.	.	.	Note=upstream_LOC108205518;ID=TSD8_6_hAT;hAT
NC_030381.1	MH	MITE	749148	749397	.	.	.	Note=intergenic_na;ID=DcS6_1;Stowaway
NC_030381.1	MH	MITE	751586	751826	.	.	.	Note=intergenic_na;ID=DcS6_1;Stowaway
NC_030381.1	MH	MITE	753981	754187	.	.	.	Note=intergenic_na;ID=TSD3_13_Tourist_2;Tourist
NC_030381.1	MH	MITE	754566	754788	.	.	.	Note=intergenic_na;ID=TSD3_13_Tourist_2;Tourist
NC_030381.1	MH	MITE	755429	755685	.	.	.	Note=intergenic_na;ID=DcS17;Stowaway
NC_030381.1	MH	MITE	771321	771491	.	.	.	Note=intron_LOC108201022;ID=TSD3_8_Tourist_1;Tourist
NC_030381.1	MH	MITE	776881	777244	.	.	.	Note=upstream_LOC108201032;ID=TSD3_1_Tourist_2;Tourist
NC_030381.1	MH	MITE	794883	795058	.	.	.	Note=downstream_LOC108200978;ID=DcS11;Stowaway
NC_030381.1	MH	MITE	813339	813597	.	.	.	Note=upstream_LOC108205023;ID=DcS10_1;Stowaway
NC_030381.1	MH	MITE	814316	814690	.	.	.	Note=5'UTR_LOC108205025;ID=TSD3_5_Tourist_2;Tourist
NC_030381.1	MH	MITE	829303	829583	.	.	.	Note=downstream_LOC108205057;ID=DcS1_1;Stowaway
NC_030381.1	MH	MITE	830981	831643	.	.	.	Note=intron_LOC108205057;ID=TSD9_2_Mu_4;Mutator
NC_030381.1	MH	MITE	834223	834521	.	.	.	Note=intron_LOC108205057;ID=TSD3_10_Tourist;Tourist
NC_030381.1	MH	MITE	837276	837551	.	.	.	Note=intron_LOC108205057;ID=DcS5;Stowaway
NC_030381.1	MH	MITE	842734	843172	.	.	.	Note=downstream_LOC108215958;ID=7_MuTA;Mutator
NC_030381.1	MH	MITE	896807	897321	.	.	.	Note=intron_LOC108218462;ID=TSD9_7_Mu_1;Mutator
NC_030381.1	MH	MITE	912975	913156	.	.	.	Note=upstream_LOC108204994;ID=TSD9_5_Mu_2;Mutator
NC_030381.1	MH	MITE	916779	917316	.	.	.	Note=intron_LOC108210744;ID=TSD10_1_Mu_3;Mutator
NC_030381.1	MH	MITE	935676	936054	.	.	.	Note=intergenic_na;ID=2_MuTA;Mutator
NC_030381.1	MH	MITE	937297	938120	.	.	.	Note=intergenic_na;ID=TSD10_6_Mu_3;Mutator
NC_030381.1	MH	MITE	942737	943013	.	.	.	Note=upstream_LOC108199832;ID=DcS1_1;Stowaway
NC_030381.1	MH	MITE	950235	950587	.	.	.	Note=downstream_LOC108196352;ID=DcS21;Stowaway
NC_030381.1	MH	MITE	957482	957793	.	.	.	Note=upstream_LOC108204561;ID=DcS5;Stowaway
NC_030381.1	MH	MITE	973236	973430	.	.	.	Note=intergenic_na;ID=DcS3_2;Stowaway
NC_030381.1	MH	MITE	974717	974959	.	.	.	Note=downstream_LOC108200371;ID=TSD3_13_Tourist_2;Tourist
NC_030381.1	MH	MITE	977574	977822	.	.	.	Note=intergenic_na;ID=DcS6_1;Stowaway
NC_030381.1	MH	MITE	979012	979200	.	.	.	Note=intergenic_na;ID=TSD9_5_Mu_1;Mutator
NC_030381.1	MH	MITE	979702	980113	.	.	.	Note=intergenic_na;ID=TSD8_TA_hAT_3;hAT
NC_030381.1	MH	MITE	983088	983376	.	.	.	Note=intergenic_na;ID=DcS2;Stowaway
NC_030381.1	MH	MITE	1015495	1015694	.	.	.	Note=intergenic_na;ID=TSD9_6_Mu_2;Mutator
NC_030381.1	MH	MITE	1027076	1027250	.	.	.	Note=intergenic_na;ID=TSD9_6_Mu_1;Mutator
NC_030381.1	MH	MITE	1066492	1067110	.	.	.	Note=intergenic_na;ID=TSD8_TA_hAT_18;hAT
NC_030381.1	MH	MITE	1068437	1068843	.	.	.	Note=intergenic_na;ID=8_MuTA;Mutator
NC_030381.1	MH	MITE	1068906	1069163	.	.	.	Note=intergenic_na;ID=DcS10_1;Stowaway
NC_030381.1	MH	MITE	1072523	1072826	.	.	.	Note=intron_LOC108195909;ID=DcS7b;Stowaway
NC_030381.1	MH	MITE	1089279	1089712	.	.	.	Note=intron_LOC108210279;ID=TSD3_15_Tourist;Tourist
NC_030381.1	MH	MITE	1094409	1094635	.	.	.	Note=intergenic_na;ID=DcS10_1;Stowaway
NC_030381.1	MH	MITE	1094960	1095145	.	.	.	Note=intergenic_na;ID=TSD9_5_Mu_2;Mutator
NC_030381.1	MH	MITE	1098760	1099035	.	.	.	Note=intergenic_na;ID=DcS5;Stowaway
NC_030381.1	MH	MITE	1105751	1106137	.	.	.	Note=downstream_LOC108204430;ID=TSD3_2_Tourist_3;Tourist
NC_030381.1	MH	MITE	1108512	1108882	.	.	.	Note=upstream_LOC108204430;ID=TSD3_1_Tourist_9;Tourist
NC_030381.1	MH	MITE	1109514	1109746	.	.	.	Note=intergenic_na;ID=DcS12;Stowaway
NC_030381.1	MH	MITE	1110494	1110791	.	.	.	Note=intergenic_na;ID=DcS2;Stowaway
NC_030381.1	MH	MITE	1149622	1149827	.	.	.	Note=intergenic_na;ID=TSD3_13_Tourist_2;Tourist
NC_030381.1	MH	MITE	1151871	1152247	.	.	.	Note=intergenic_na;ID=TSD8_9_hAT_3;hAT
NC_030381.1	MH	MITE	1157554	1157929	.	.	.	Note=intergenic_na;ID=TSD3_5_Tourist_6;Tourist
NC_030381.1	MH	MITE	1158914	1159217	.	.	.	Note=upstream_LOC108204895;ID=DcS2;Stowaway
NC_030381.1	MH	MITE	1170741	1171193	.	.	.	Note=downstream_LOC108204935;ID=TSD3_15_Tourist;Tourist
NC_030381.1	MH	MITE	1175246	1175496	.	.	.	Note=upstream_LOC108204935;ID=DcS6_1;Stowaway
NC_030381.1	MH	MITE	1177114	1177802	.	.	.	Note=upstream_LOC108200719;ID=TSD9_2_Mu_2;Mutator
NC_030381.1	MH	MITE	1179186	1179434	.	.	.	Note=intergenic_na;ID=DcS6_1;Stowaway
NC_030381.1	MH	MITE	1187273	1187553	.	.	.	Note=upstream_LOC108204731;ID=DcS1_1;Stowaway
NC_030381.1	MH	MITE	1187768	1187976	.	.	.	Note=upstream_LOC108204731;ID=DcS22;Stowaway
NC_030381.1	MH	MITE	1189925	1190145	.	.	.	Note=intron_LOC108198816;ID=TSD3_8_Tourist_3;Tourist
NC_030381.1	MH	MITE	1201152	1201674	.	.	.	Note=upstream_LOC108215350;ID=TSD8_TA_hAT_23;hAT
NC_030381.1	MH	MITE	1219046	1219296	.	.	.	Note=intergenic_na;ID=DcS6_1;Stowaway
NC_030381.1	MH	MITE	1234900	1235206	.	.	.	Note=upstream_LOC108204919;ID=DcS15;Stowaway
NC_030381.1	MH	MITE	1240505	1240658	.	.	.	Note=intron_LOC108216075;ID=TSDun_3;UC
NC_030381.1	MH	MITE	1247500	1247696	.	.	.	Note=upstream_LOC108216075;ID=TSD3_13_Tourist_1;Tourist
NC_030381.1	MH	MITE	1254637	1254887	.	.	.	Note=downstream_LOC108205445;ID=DcS6_1;Stowaway
NC_030381.1	MH	MITE	1257200	1257381	.	.	.	Note=intron_LOC108202745;ID=TSD8_4_hAT_1;hAT
NC_030381.1	MH	MITE	1258367	1258554	.	.	.	Note=intron_LOC108202745;ID=TSD3_8_Tourist_1;Tourist
NC_030381.1	MH	MITE	1259266	1259446	.	.	.	Note=downstream_LOC108202745;ID=TSD8_1_hAT_1;hAT
NC_030381.1	MH	MITE	1278256	1278637	.	.	.	Note=upstream_LOC108216083;ID=TSD3_2_Tourist_4;Tourist
NC_030381.1	MH	MITE	1284866	1285221	.	.	.	Note=downstream_LOC108196799;ID=DcS21;Stowaway
NC_030381.1	MH	MITE	1285571	1285791	.	.	.	Note=downstream_LOC108194489;ID=DcS9_1;Stowaway
NC_030381.1	MH	MITE	1308681	1309282	.	.	.	Note=intergenic_na;ID=TSD8_TA_hAT_7;hAT
NC_030381.1	MH	MITE	1332331	1332581	.	.	.	Note=intron_LOC108212489;ID=DcS6_1;Stowaway
NC_030381.1	MH	MITE	1361531	1361765	.	.	.	Note=intron_LOC108213891;ID=DcS3_2;Stowaway
NC_030381.1	MH	MITE	1405484	1405656	.	.	.	Note=intergenic_na;ID=TSD9_6_Mu_1;Mutator
NC_030381.1	MH	MITE	1415577	1415933	.	.	.	Note=intergenic_na;ID=Krak;Tourist
NC_030381.1	MH	MITE	1439274	1439563	.	.	.	Note=intron_LOC108216112;ID=DcS4_2;Stowaway
NC_030381.1	MH	MITE	1443903	1444180	.	.	.	Note=downstream_LOC108206164;ID=DcS8;Stowaway
NC_030381.1	MH	MITE	1448133	1448436	.	.	.	Note=upstream_LOC108206164;ID=DcS7b;Stowaway
NC_030381.1	MH	MITE	1448960	1449194	.	.	.	Note=upstream_LOC108206164;ID=DcS22;Stowaway
NC_030381.1	MH	MITE	1450330	1450841	.	.	.	Note=intergenic_na;ID=3_MuTA;Mutator
NC_030381.1	MH	MITE	1450867	1451301	.	.	.	Note=intergenic_na;ID=9_MuTA;Mutator
NC_030381.1	MH	MITE	1451959	1452340	.	.	.	Note=upstream_LOC108203375;ID=TSD3_2_Tourist_6;Tourist
NC_030381.1	MH	MITE	1503364	1503644	.	.	.	Note=intron_LOC108199136;ID=TSD3_7_Tourist_1;Tourist
NC_030381.1	MH	MITE	1508036	1508251	.	.	.	Note=upstream_LOC108207114;ID=DcS6_1;Stowaway
NC_030381.1	MH	MITE	1532124	1532625	.	.	.	Note=upstream_LOC108205469;ID=TSD9_7_Mu_1;Mutator
NC_030381.1	MH	MITE	1543932	1544315	.	.	.	Note=downstream_LOC108205246;ID=TSD3_15_Tourist;Tourist
NC_030381.1	MH	MITE	1549107	1549378	.	.	.	Note=intron_LOC108205246;ID=DcS23;Stowaway
NC_030381.1	MH	MITE	1571746	1572340	.	.	.	Note=intergenic_na;ID=TSD3_8_Tourist_2;Tourist
NC_030381.1	MH	MITE	1572594	1572855	.	.	.	Note=intergenic_na;ID=DcS7a;Stowaway
NC_030381.1	MH	MITE	1586936	1587143	.	.	.	Note=upstream_LOC108204665;ID=DcS12;Stowaway
NC_030381.1	MH	MITE	1601463	1601702	.	.	.	Note=upstream_LOC108205209;ID=DcS9_1;Stowaway
NC_030381.1	MH	MITE	1602171	1602534	.	.	.	Note=intron_LOC108205209;ID=TSD3_2_Tourist_11;Tourist
NC_030381.1	MH	MITE	1603314	1603522	.	.	.	Note=intron_LOC108205209;ID=TSD3_13_Tourist_2;Tourist
NC_030381.1	MH	MITE	1610296	1610504	.	.	.	Note=upstream_LOC108205210;ID=TSD3_13_Tourist_2;Tourist
NC_030381.1	MH	MITE	1623458	1623759	.	.	.	Note=intergenic_na;ID=DcS1_1;Stowaway
NC_030381.1	MH	MITE	1631519	1631822	.	.	.	Note=intron_LOC108204806;ID=DcS7b;Stowaway
NC_030381.1	MH	MITE	1632192	1632422	.	.	.	Note=intron_LOC108204806;ID=DcS9_1;Stowaway
NC_030381.1	MH	MITE	1637070	1637372	.	.	.	Note=intergenic_na;ID=DcS7b;Stowaway
NC_030381.1	MH	MITE	1637742	1637972	.	.	.	Note=downstream_LOC108215000;ID=DcS9_1;Stowaway
NC_030381.1	MH	MITE	1642951	1643540	.	.	.	Note=upstream_LOC108215000;ID=TSD9_1_Mu_6;Mutator
NC_030381.1	MH	MITE	1649779	1650055	.	.	.	Note=intergenic_na;ID=DcS30;Stowaway
NC_030381.1	MH	MITE	1651129	1651384	.	.	.	Note=intergenic_na;ID=DcS19;Stowaway
NC_030381.1	MH	MITE	1654482	1654863	.	.	.	Note=upstream_LOC108226486;ID=7_MuTA;Mutator
NC_030381.1	MH	MITE	1665938	1666225	.	.	.	Note=intron_LOC108212681;ID=DcS18;Stowaway
NC_030381.1	MH	MITE	1692055	1692253	.	.	.	Note=intergenic_na;ID=TSD3_13_Tourist_2;Tourist
NC_030381.1	MH	MITE	1701633	1701934	.	.	.	Note=downstream_LOC108202033;ID=DcS2;Stowaway
NC_030381.1	MH	MITE	1707731	1707990	.	.	.	Note=intron_LOC108216148;ID=DcS10_1;Stowaway
NC_030381.1	MH	MITE	1708061	1708319	.	.	.	Note=intron_LOC108216148;ID=DcS10_1;Stowaway
NC_030381.1	MH	MITE	1710481	1710784	.	.	.	Note=intergenic_na;ID=DcS15;Stowaway
NC_030381.1	MH	MITE	1711485	1711876	.	.	.	Note=intergenic_na;ID=7_MuTA;Mutator
NC_030381.1	MH	MITE	1730716	1730940	.	.	.	Note=intergenic_na;ID=DcS10_1;Stowaway
NC_030381.1	MH	MITE	1732543	1732818	.	.	.	Note=intergenic_na;ID=DcS5;Stowaway
NC_030381.1	MH	MITE	1735350	1735599	.	.	.	Note=intergenic_na;ID=DcS6_1;Stowaway
NC_030381.1	MH	MITE	1736462	1736667	.	.	.	Note=intergenic_na;ID=TSD3_13_Tourist_2;Tourist
NC_030381.1	MH	MITE	1738025	1738479	.	.	.	Note=intergenic_na;ID=TSD8_5_hAT;hAT
NC_030381.1	MH	MITE	1742397	1743100	.	.	.	Note=intergenic_na;ID=TSD8_TA_hAT_21;hAT
NC_030381.1	MH	MITE	1743395	1743729	.	.	.	Note=intergenic_na;ID=TSD3_4_Tourist_1;Tourist
NC_030381.1	MH	MITE	1744236	1744571	.	.	.	Note=intergenic_na;ID=DcS21;Stowaway
NC_030381.1	MH	MITE	1744914	1745153	.	.	.	Note=intergenic_na;ID=DcS16;Stowaway
NC_030381.1	MH	MITE	1749096	1749839	.	.	.	Note=intergenic_na;ID=TSD8_TA_hAT_25;hAT
NC_030381.1	MH	MITE	1763455	1763838	.	.	.	Note=intergenic_na;ID=TSD3_2_Tourist_4;Tourist
NC_030381.1	MH	MITE	1765735	1766054	.	.	.	Note=intergenic_na;ID=TSDun_1;UC
NC_030381.1	MH	MITE	1768460	1768821	.	.	.	Note=downstream_LOC108200252;ID=Krak;Tourist
NC_030381.1	MH	MITE	1776709	1776943	.	.	.	Note=downstream_LOC108205168;ID=DcS12;Stowaway
NC_030381.1	MH	MITE	1778251	1778510	.	.	.	Note=intron_LOC108205168;ID=DcS9_2;Stowaway
NC_030381.1	MH	MITE	1794830	1795035	.	.	.	Note=upstream_LOC108215551;ID=TSD3_13_Tourist_2;Tourist
NC_030381.1	MH	MITE	1796245	1796904	.	.	.	Note=upstream_LOC108199518;ID=TSD10_4_Mu_6;Mutator
NC_030381.1	MH	MITE	1806658	1807091	.	.	.	Note=intergenic_na;ID=9_MuTA;Mutator
NC_030381.1	MH	MITE	1819420	1820080	.	.	.	Note=upstream_LOC108202945;ID=TSD2_1_UC_4;UC
NC_030381.1	MH	MITE	1846058	1846385	.	.	.	Note=upstream_LOC108213941;ID=TSD8_11_hAT_2;hAT
NC_030381.1	MH	MITE	1848946	1849147	.	.	.	Note=intron_LOC108213941;ID=DcS37;Stowaway
NC_030381.1	MH	MITE	1851069	1851290	.	.	.	Note=downstream_LOC108213941;ID=DcS6_2;Stowaway
NC_030381.1	MH	MITE	1861488	1861914	.	.	.	Note=downstream_LOC108209272;ID=2_MuTA;Mutator
NC_030381.1	MH	MITE	1862178	1862547	.	.	.	Note=intergenic_na;ID=TSD8_TA_hAT_17;hAT
NC_030381.1	MH	MITE	1864917	1865377	.	.	.	Note=intergenic_na;ID=TSD3_15_Tourist;Tourist
NC_030381.1	MH	MITE	1866385	1866759	.	.	.	Note=upstream_LOC108193497;ID=TSD3_5_Tourist_1;Tourist
NC_030381.1	MH	MITE	1873558	1873792	.	.	.	Note=intron_LOC108193497;ID=TSD10_3_Mu;Mutator
NC_030381.1	MH	MITE	1876302	1876684	.	.	.	Note=intron_LOC108193497;ID=TSD3_5_Tourist_5;Tourist
NC_030381.1	MH	MITE	1877773	1878021	.	.	.	Note=intron_LOC108193497;ID=DcS6_2;Stowaway
NC_030381.1	MH	MITE	1883130	1883556	.	.	.	Note=intron_LOC108193497;ID=2_MuTA;Mutator
NC_030381.1	MH	MITE	1886322	1886514	.	.	.	Note=intron_LOC108193497;ID=TSD9_5_Mu_2;Mutator
NC_030381.1	MH	MITE	1909088	1909391	.	.	.	Note=intron_LOC108193497;ID=DcS2;Stowaway
NC_030381.1	MH	MITE	1924105	1924476	.	.	.	Note=intergenic_na;ID=TSDun_1;UC
NC_030381.1	MH	MITE	1925272	1925600	.	.	.	Note=intergenic_na;ID=TSD8_TA_hAT_5;hAT
NC_030381.1	MH	MITE	1927039	1927297	.	.	.	Note=downstream_LOC108201952;ID=DcS9_1;Stowaway
NC_030381.1	MH	MITE	1941797	1942089	.	.	.	Note=upstream_LOC108201943;ID=DcS24;Stowaway
NC_030381.1	MH	MITE	1944193	1944485	.	.	.	Note=upstream_LOC108198058;ID=DcS24;Stowaway
NC_030381.1	MH	MITE	1954795	1955026	.	.	.	Note=downstream_LOC108193346;ID=TSD3_13_Tourist_2;Tourist
NC_030381.1	MH	MITE	1967169	1967360	.	.	.	Note=downstream_LOC108216177;ID=TSD9_5_Mu_1;Mutator
NC_030381.1	MH	MITE	2000100	2000363	.	.	.	Note=intergenic_na;ID=DcS25;Stowaway
NC_030381.1	MH	MITE	2000662	2001039	.	.	.	Note=intergenic_na;ID=TSD8_TA_hAT_17;hAT
NC_030381.1	MH	MITE	2008881	2009096	.	.	.	Note=intergenic_na;ID=TSD3_13_Tourist_2;Tourist
NC_030381.1	MH	MITE	2012869	2013099	.	.	.	Note=intergenic_na;ID=TSD3_13_Tourist_2;Tourist
NC_030381.1	MH	MITE	2027850	2028046	.	.	.	Note=intron_LOC108204916;ID=TSD3_8_Tourist_1;Tourist
NC_030381.1	MH	MITE	2035552	2035840	.	.	.	Note=upstream_LOC108210023;ID=DcS7b;Stowaway
NC_030381.1	MH	MITE	2048798	2049138	.	.	.	Note=downstream_LOC108212245;ID=TSD3_2_Tourist_12;Tourist
NC_030381.1	MH	MITE	2063797	2064159	.	.	.	Note=intergenic_na;ID=TSD3_1_Tourist_1;Tourist
NC_030381.1	MH	MITE	2064231	2064581	.	.	.	Note=intergenic_na;ID=TSD3_1_Tourist_4;Tourist
NC_030381.1	MH	MITE	2064585	2064943	.	.	.	Note=upstream_LOC108207659;ID=TSD3_1_Tourist_5;Tourist
NC_030381.1	MH	MITE	2107337	2107541	.	.	.	Note=intron_LOC108208290;ID=DcS12;Stowaway
NC_030381.1	MH	MITE	2118779	2119026	.	.	.	Note=intergenic_na;ID=DcS1_1;Stowaway
NC_030381.1	MH	MITE	2169304	2169508	.	.	.	Note=intron_LOC108204274;ID=DcS12;Stowaway
NC_030381.1	MH	MITE	2176308	2176639	.	.	.	Note=downstream_LOC108204276;ID=1_MuTA;Mutator
NC_030381.1	MH	MITE	2182197	2182659	.	.	.	Note=downstream_LOC108204271;ID=TSD3_15_Tourist;Tourist
NC_030381.1	MH	MITE	2186387	2186591	.	.	.	Note=upstream_LOC108204273;ID=DcS12;Stowaway
NC_030381.1	MH	MITE	2197696	2197948	.	.	.	Note=intergenic_na;ID=DcS5;Stowaway
NC_030381.1	MH	MITE	2214910	2215106	.	.	.	Note=intron_LOC108194689;ID=DcS12;Stowaway
NC_030381.1	MH	MITE	2224717	2224968	.	.	.	Note=intron_LOC108194689;ID=DcS5;Stowaway
NC_030381.1	MH	MITE	2230822	2231042	.	.	.	Note=intron_LOC108194689;ID=DcS12;Stowaway
NC_030381.1	MH	MITE	2296506	2296684	.	.	.	Note=intron_LOC108194689;ID=TSD3_8_Tourist_1;Tourist
NC_030381.1	MH	MITE	2321327	2321612	.	.	.	Note=intergenic_na;ID=DcS21;Stowaway
NC_030381.1	MH	MITE	2322227	2322422	.	.	.	Note=intergenic_na;ID=TSD3_13_Tourist_1;Tourist
NC_030381.1	MH	MITE	2323589	2323833	.	.	.	Note=intergenic_na;ID=DcS30;Stowaway
NC_030381.1	MH	MITE	2328144	2328325	.	.	.	Note=downstream_LOC108215131;ID=TSD8_3_hAT_1;hAT
NC_030381.1	MH	MITE	2389256	2389553	.	.	.	Note=intergenic_na;ID=DcS5;Stowaway
NC_030381.1	MH	MITE	2390336	2390542	.	.	.	Note=intergenic_na;ID=TSD3_13_Tourist_2;Tourist
NC_030381.1	MH	MITE	2392556	2392802	.	.	.	Note=upstream_LOC108193893;ID=DcS6_1;Stowaway
NC_030381.1	MH	MITE	2392853	2393125	.	.	.	Note=upstream_LOC108193893;ID=DcS7a;Stowaway
NC_030381.1	MH	MITE	2394908	2395123	.	.	.	Note=downstream_LOC108193893;ID=TSD3_13_Tourist_2;Tourist
NC_030381.1	MH	MITE	2395569	2395828	.	.	.	Note=intergenic_na;ID=DcS13;Stowaway
NC_030381.1	MH	MITE	2396517	2396766	.	.	.	Note=intergenic_na;ID=DcS13;Stowaway
NC_030381.1	MH	MITE	2398190	2398410	.	.	.	Note=intergenic_na;ID=DcS3_1;Stowaway
NC_030381.1	MH	MITE	2400922	2401377	.	.	.	Note=intergenic_na;ID=TSD8_TA_hAT_6;hAT
NC_030381.1	MH	MITE	2401628	2401882	.	.	.	Note=intergenic_na;ID=DcS16;Stowaway
NC_030381.1	MH	MITE	2504219	2504567	.	.	.	Note=intergenic_na;ID=TSD8_9_hAT_3;hAT
NC_030381.1	MH	MITE	2537469	2538110	.	.	.	Note=downstream_LOC108212962;ID=TSD8_TA_hAT_24;hAT
NC_030381.1	MH	MITE	2548572	2548735	.	.	.	Note=intergenic_na;ID=DcS11;Stowaway
NC_030381.1	MH	MITE	2554643	2555149	.	.	.	Note=intron_LOC108210218;ID=TSD10_1_Mu_2;Mutator
NC_030381.1	MH	MITE	2562759	2562920	.	.	.	Note=upstream_LOC108203281;ID=TSD8_4_hAT_1;hAT
NC_030381.1	MH	MITE	2582589	2582974	.	.	.	Note=5'UTR_LOC108205252;ID=TSD8_10_hAT_2;hAT
NC_030381.1	MH	MITE	2585872	2586259	.	.	.	Note=upstream_LOC108205252;ID=TSDun_2;UC
NC_030381.1	MH	MITE	2623454	2623688	.	.	.	Note=5'UTR_LOC108204690;ID=DcS3_1;Stowaway
NC_030381.1	MH	MITE	2631766	2632149	.	.	.	Note=upstream_LOC108216224;ID=TSD3_1_Tourist_1;Tourist
NC_030381.1	MH	MITE	2672497	2672796	.	.	.	Note=intron_LOC108214098;ID=TSD8_3_hAT_3;hAT
NC_030381.1	MH	MITE	2675977	2676197	.	.	.	Note=intergenic_na;ID=TSD3_13_Tourist_1;Tourist
NC_030381.1	MH	MITE	2684640	2684930	.	.	.	Note=intergenic_na;ID=TSD3_9_Tourist_1;Tourist
NC_030381.1	MH	MITE	2723919	2724382	.	.	.	Note=upstream_LOC108204477;ID=TSD8_TA_hAT_6;hAT
NC_030381.1	MH	MITE	2724800	2725252	.	.	.	Note=upstream_LOC108204477;ID=TSD3_15_Tourist;Tourist
NC_030381.1	MH	MITE	2750300	2750548	.	.	.	Note=intron_LOC108204259;ID=DcS6_2;Stowaway
NC_030381.1	MH	MITE	2752067	2752374	.	.	.	Note=intron_LOC108204259;ID=TSD3_13_Tourist_3;Tourist
NC_030381.1	MH	MITE	2752456	2753090	.	.	.	Note=intron_LOC108204259;ID=TSD9_2_Mu_2;Mutator
NC_030381.1	MH	MITE	2761836	2762107	.	.	.	Note=downstream_LOC108211965;ID=TSD8_9_hAT_2;hAT
NC_030381.1	MH	MITE	2764856	2765131	.	.	.	Note=upstream_LOC108211965;ID=DcS1_1;Stowaway
NC_030381.1	MH	MITE	2767182	2767544	.	.	.	Note=intergenic_na;ID=TSD3_2_Tourist_5;Tourist
NC_030381.1	MH	MITE	2788655	2788960	.	.	.	Note=intergenic_na;ID=TSD3_2_Tourist_1;Tourist
NC_030381.1	MH	MITE	2788964	2789348	.	.	.	Note=intergenic_na;ID=TSD3_2_Tourist_4;Tourist
NC_030381.1	MH	MITE	2803081	2803534	.	.	.	Note=downstream_LOC108204314;ID=TSD3_15_Tourist;Tourist
NC_030381.1	MH	MITE	2803880	2804199	.	.	.	Note=upstream_LOC108207148;ID=TSDun_1;UC
NC_030381.1	MH	MITE	2807912	2808230	.	.	.	Note=intron_LOC108207148;ID=TSDun_1;UC
NC_030381.1	MH	MITE	2819012	2819292	.	.	.	Note=intron_LOC108203172;ID=DcS1_1;Stowaway
NC_030381.1	MH	MITE	2829611	2829886	.	.	.	Note=intergenic_na;ID=DcS5;Stowaway
NC_030381.1	MH	MITE	2833217	2833475	.	.	.	Note=intergenic_na;ID=DcS10_1;Stowaway
NC_030381.1	MH	MITE	2835576	2835777	.	.	.	Note=intergenic_na;ID=TSD3_13_Tourist_2;Tourist
NC_030381.1	MH	MITE	2852395	2852960	.	.	.	Note=intergenic_na;ID=3_MuTA;Mutator
NC_030381.1	MH	MITE	2853046	2853424	.	.	.	Note=downstream_LOC108205122;ID=7_MuTA;Mutator
NC_030381.1	MH	MITE	2853445	2853744	.	.	.	Note=downstream_LOC108205122;ID=TSD3_7_Tourist_3;Tourist
NC_030381.1	MH	MITE	2862068	2862429	.	.	.	Note=5'UTR_LOC108213170;ID=TSD3_1_Tourist_4;Tourist
NC_030381.1	MH	MITE	2862518	2862768	.	.	.	Note=upstream_LOC108213170;ID=DcS6_1;Stowaway
NC_030381.1	MH	MITE	2901520	2901956	.	.	.	Note=intergenic_na;ID=7_MuTA;Mutator
NC_030381.1	MH	MITE	2925309	2925671	.	.	.	Note=upstream_LOC108199526;ID=TSD3_1_Tourist_8;Tourist
NC_030381.1	MH	MITE	2939348	2939640	.	.	.	Note=intergenic_na;ID=DcS18;Stowaway
NC_030381.1	MH	MITE	2939726	2939880	.	.	.	Note=intergenic_na;ID=TSD9_pu1_Mu_1;Mutator
NC_030381.1	MH	MITE	2944629	2945072	.	.	.	Note=intron_LOC108205631;ID=TSDun_6;UC
NC_030381.1	MH	MITE	2945542	2945985	.	.	.	Note=intron_LOC108205631;ID=TSDun_6;UC
NC_030381.1	MH	MITE	2950576	2950768	.	.	.	Note=intron_LOC108205507;ID=TSD3_13_Tourist_1;Tourist
NC_030381.1	MH	MITE	2951082	2951343	.	.	.	Note=intron_LOC108205507;ID=DcS1_1;Stowaway
NC_030381.1	MH	MITE	2951449	2951653	.	.	.	Note=intron_LOC108205507;ID=DcS3_1;Stowaway
NC_030381.1	MH	MITE	2961502	2961777	.	.	.	Note=upstream_LOC108216285;ID=DcS5;Stowaway
NC_030381.1	MH	MITE	2961823	2962111	.	.	.	Note=upstream_LOC108216285;ID=DcS5;Stowaway
NC_030381.1	MH	MITE	2970357	2970768	.	.	.	Note=downstream_LOC108211179;ID=TSD9_2_Mu_8;Mutator
NC_030381.1	MH	MITE	2977906	2978209	.	.	.	Note=upstream_LOC108212811;ID=DcS7b;Stowaway
NC_030381.1	MH	MITE	2985956	2986194	.	.	.	Note=intergenic_na;ID=DcS9_1;Stowaway
NC_030381.1	MH	MITE	2986698	2986975	.	.	.	Note=intergenic_na;ID=TSDun_5;UC
NC_030381.1	MH	MITE	2989320	2989487	.	.	.	Note=intergenic_na;ID=TSD9_pu1_Mu_1;Mutator
NC_030381.1	MH	MITE	3058690	3058917	.	.	.	Note=intron_LOC108203909;ID=DcS14;Stowaway
NC_030381.1	MH	MITE	3059316	3059560	.	.	.	Note=intron_LOC108203909;ID=TSD8_TA_hAT_2;hAT
NC_030381.1	MH	MITE	3062898	3063346	.	.	.	Note=intron_LOC108203909;ID=TSD8_4_hAT_3;hAT
NC_030381.1	MH	MITE	3068976	3069225	.	.	.	Note=intergenic_na;ID=DcS6_1;Stowaway
NC_030381.1	MH	MITE	3074114	3074472	.	.	.	Note=intergenic_na;ID=TSD3_2_Tourist_2;Tourist
NC_030381.1	MH	MITE	3078318	3078631	.	.	.	Note=intergenic_na;ID=DcS25;Stowaway
NC_030381.1	MH	MITE	3084627	3084876	.	.	.	Note=upstream_LOC108196852;ID=DcS13;Stowaway
NC_030381.1	MH	MITE	3102253	3102475	.	.	.	Note=upstream_LOC108196885;ID=DcS9_2;Stowaway
NC_030381.1	MH	MITE	3103653	3103941	.	.	.	Note=intergenic_na;ID=DcS15;Stowaway
NC_030381.1	MH	MITE	3118903	3119144	.	.	.	Note=intergenic_na;ID=DcS13;Stowaway
NC_030381.1	MH	MITE	3132859	3133182	.	.	.	Note=intron_LOC108216340;ID=TSD3_2_Tourist_1;Tourist
NC_030381.1	MH	MITE	3168351	3168598	.	.	.	Note=upstream_LOC108196838;ID=DcS13;Stowaway
NC_030381.1	MH	MITE	3186364	3186580	.	.	.	Note=intergenic_na;ID=DcS13;Stowaway
NC_030381.1	MH	MITE	3189016	3189464	.	.	.	Note=intergenic_na;ID=7_MuTA;Mutator
NC_030381.1	MH	MITE	3189583	3189993	.	.	.	Note=intergenic_na;ID=8_MuTA;Mutator
NC_030381.1	MH	MITE	3295722	3296264	.	.	.	Note=intergenic_na;ID=TSD10_1_Mu_1;Mutator
NC_030381.1	MH	MITE	3326507	3326817	.	.	.	Note=downstream_LOC108204531;ID=TSD3_13_Tourist_3;Tourist
NC_030381.1	MH	MITE	3355324	3355736	.	.	.	Note=upstream_LOC108216422;ID=TSD8_TA_hAT_3;hAT
NC_030381.1	MH	MITE	3355879	3356109	.	.	.	Note=upstream_LOC108211810;ID=DcS12;Stowaway
NC_030381.1	MH	MITE	3360903	3361203	.	.	.	Note=intergenic_na;ID=DcS8;Stowaway
NC_030381.1	MH	MITE	3379363	3379533	.	.	.	Note=intron_LOC108202836;ID=TSD9_6_Mu_1;Mutator
NC_030381.1	MH	MITE	3380684	3380933	.	.	.	Note=intron_LOC108202836;ID=DcS13;Stowaway
NC_030381.1	MH	MITE	3402026	3402674	.	.	.	Note=upstream_LOC108212416;ID=TSD8_TA_hAT_14;hAT
NC_030381.1	MH	MITE	3435424	3435688	.	.	.	Note=intergenic_na;ID=TSD3_3_Tourist_6;Tourist
NC_030381.1	MH	MITE	3436109	3436479	.	.	.	Note=intergenic_na;ID=TSD3_2_Tourist_5;Tourist
NC_030381.1	MH	MITE	3441222	3441591	.	.	.	Note=intergenic_na;ID=TSD3_2_Tourist_1;Tourist
NC_030381.1	MH	MITE	3468382	3468621	.	.	.	Note=upstream_LOC108202947;ID=DcS10_1;Stowaway
NC_030381.1	MH	MITE	3479273	3479668	.	.	.	Note=upstream_LOC108203018;ID=8_MuTA;Mutator
NC_030381.1	MH	MITE	3480959	3481863	.	.	.	Note=downstream_LOC108209197;ID=TSD8_TA_hAT_11;hAT
NC_030381.1	MH	MITE	3484118	3484325	.	.	.	Note=intergenic_na;ID=TSD3_13_Tourist_1;Tourist
NC_030381.1	MH	MITE	3488575	3489030	.	.	.	Note=intergenic_na;ID=TSD9_4_Mu_1;Mutator
NC_030381.1	MH	MITE	3491083	3491521	.	.	.	Note=downstream_LOC108200217;ID=7_MuTA;Mutator
NC_030381.1	MH	MITE	3494309	3494539	.	.	.	Note=intergenic_na;ID=TSD8_TA_hAT_2;hAT
NC_030381.1	MH	MITE	3499283	3499737	.	.	.	Note=intergenic_na;ID=TSD9_4_Mu_1;Mutator
NC_030381.1	MH	MITE	3556671	3557053	.	.	.	Note=intergenic_na;ID=TSD3_1_Tourist_1;Tourist
NC_030381.1	MH	MITE	3572850	3573298	.	.	.	Note=intron_LOC108205702;ID=TSD8_4_hAT_3;hAT
NC_030381.1	MH	MITE	3595450	3595726	.	.	.	Note=downstream_LOC108197988;ID=DcS5;Stowaway
NC_030381.1	MH	MITE	3617344	3617627	.	.	.	Note=5'UTR_LOC108204448;ID=TSDun_5;UC
NC_030381.1	MH	MITE	3624850	3625076	.	.	.	Note=intergenic_na;ID=DcS14;Stowaway
NC_030381.1	MH	MITE	3650216	3650423	.	.	.	Note=intergenic_na;ID=TSD3_13_Tourist_2;Tourist
NC_030381.1	MH	MITE	3653261	3653835	.	.	.	Note=intron_LOC108202588;ID=3_MuTA;Mutator
NC_030381.1	MH	MITE	3683350	3684093	.	.	.	Note=upstream_LOC108204979;ID=TSD8_TA_hAT_1;hAT
NC_030381.1	MH	MITE	3690266	3690936	.	.	.	Note=intergenic_na;ID=TSD9_2_Mu_2;Mutator
NC_030381.1	MH	MITE	3700320	3700562	.	.	.	Note=intergenic_na;ID=DcS13;Stowaway
NC_030381.1	MH	MITE	3700725	3700937	.	.	.	Note=intergenic_na;ID=DcS6_1;Stowaway
NC_030381.1	MH	MITE	3705550	3705852	.	.	.	Note=intergenic_na;ID=DcS1_1;Stowaway
NC_030381.1	MH	MITE	3711573	3712048	.	.	.	Note=intergenic_na;ID=TSDun_6;UC
NC_030381.1	MH	MITE	3712505	3712980	.	.	.	Note=intergenic_na;ID=TSDun_6;UC
NC_030381.1	MH	MITE	3713551	3714033	.	.	.	Note=intergenic_na;ID=TSDun_6;UC
NC_030381.1	MH	MITE	3715748	3716284	.	.	.	Note=intergenic_na;ID=TSD8_TA_hAT_10;hAT
NC_030381.1	MH	MITE	3717049	3717765	.	.	.	Note=intergenic_na;ID=TSD8_TA_hAT_15;hAT
NC_030381.1	MH	MITE	3725220	3725572	.	.	.	Note=upstream_LOC108205080;ID=Krak;Tourist
NC_030381.1	MH	MITE	3744165	3744614	.	.	.	Note=intron_LOC108211733;ID=TSD8_4_hAT_5;hAT
NC_030381.1	MH	MITE	3751117	3751403	.	.	.	Note=intergenic_na;ID=TSD8_11_hAT_17;hAT
NC_030381.1	MH	MITE	3756163	3756520	.	.	.	Note=intergenic_na;ID=Krak;Tourist
NC_030381.1	MH	MITE	3779512	3779806	.	.	.	Note=downstream_LOC108207273;ID=TSD3_13_Tourist_3;Tourist
NC_030381.1	MH	MITE	3781994	3782244	.	.	.	Note=downstream_LOC108204951;ID=DcS6_1;Stowaway
NC_030381.1	MH	MITE	3835187	3835648	.	.	.	Note=intergenic_na;ID=TSD3_15_Tourist;Tourist
NC_030381.1	MH	MITE	3839288	3839461	.	.	.	Note=intron_LOC108216516;ID=DcS11;Stowaway
NC_030381.1	MH	MITE	3847729	3847988	.	.	.	Note=upstream_LOC108216526;ID=DcS27;Stowaway
NC_030381.1	MH	MITE	3869978	3870195	.	.	.	Note=intergenic_na;ID=TSD3_13_Tourist_2;Tourist
NC_030381.1	MH	MITE	3878247	3878566	.	.	.	Note=downstream_LOC108193682;ID=TSDun_1;UC
NC_030381.1	MH	MITE	3886630	3887807	.	.	.	Note=intergenic_na;ID=TSD9_1_Mu_1;Mutator
NC_030381.1	MH	MITE	3914020	3914253	.	.	.	Note=intergenic_na;ID=DcS14;Stowaway
NC_030381.1	MH	MITE	3923257	3923693	.	.	.	Note=intergenic_na;ID=7_MuTA;Mutator
NC_030381.1	MH	MITE	3929431	3929859	.	.	.	Note=upstream_LOC108209975;ID=7_MuTA;Mutator
NC_030381.1	MH	MITE	3936323	3937530	.	.	.	Note=intergenic_na;ID=TSD3_31_Tourist;Tourist
NC_030381.1	MH	MITE	3944188	3944396	.	.	.	Note=intergenic_na;ID=TSD3_13_Tourist_2;Tourist
NC_030381.1	MH	MITE	3945528	3945719	.	.	.	Note=E/3'UTR_LOC108205060;ID=TSD9_5_Mu_1;Mutator
NC_030381.1	MH	MITE	3954877	3955250	.	.	.	Note=downstream_LOC108216567;ID=TSD3_1_Tourist_1;Tourist
NC_030381.1	MH	MITE	3956561	3956936	.	.	.	Note=intergenic_na;ID=TSD3_2_Tourist_1;Tourist
NC_030381.1	MH	MITE	3957890	3958149	.	.	.	Note=downstream_LOC108204609;ID=TSD8_TA_hAT_2;hAT
NC_030381.1	MH	MITE	3964577	3964809	.	.	.	Note=intron_LOC108204609;ID=DcS7c;Stowaway
NC_030381.1	MH	MITE	3968306	3968676	.	.	.	Note=intergenic_na;ID=TSD3_2_Tourist_2;Tourist
NC_030381.1	MH	MITE	3970216	3970415	.	.	.	Note=downstream_LOC108216578;ID=DcS6_2;Stowaway
NC_030381.1	MH	MITE	3970714	3971068	.	.	.	Note=downstream_LOC108216578;ID=TSD3_34_Tourist;Tourist
NC_030381.1	MH	MITE	3976188	3976643	.	.	.	Note=intron_LOC108216578;ID=TSD9_4_Mu_1;Mutator
NC_030381.1	MH	MITE	3981362	3981718	.	.	.	Note=5'UTR_LOC108216578;ID=TSD3_2_Tourist_3;Tourist
NC_030381.1	MH	MITE	4017600	4017824	.	.	.	Note=intron_LOC108204424;ID=DcS14;Stowaway
NC_030381.1	MH	MITE	4019193	4019649	.	.	.	Note=intron_LOC108204424;ID=TSD9_4_Mu_1;Mutator
NC_030381.1	MH	MITE	4022333	4022901	.	.	.	Note=upstream_LOC108204424;ID=TSD9_1_Mu_5;Mutator
NC_030381.1	MH	MITE	4038310	4038663	.	.	.	Note=intron_LOC108215379;ID=TSD3_2_Tourist_10;Tourist
NC_030381.1	MH	MITE	4039002	4039365	.	.	.	Note=intron_LOC108215379;ID=TSD3_1_Tourist_2;Tourist
NC_030381.1	MH	MITE	4045885	4046097	.	.	.	Note=upstream_LOC108215379;ID=TSD3_13_Tourist_2;Tourist
NC_030381.1	MH	MITE	4049614	4050347	.	.	.	Note=intergenic_na;ID=TSD8_TA_hAT_25;hAT
NC_030381.1	MH	MITE	4059303	4059783	.	.	.	Note=downstream_LOC108194932;ID=TSD8_TA_hAT_6;hAT
NC_030381.1	MH	MITE	4072805	4073245	.	.	.	Note=intron_LOC108205357;ID=7_MuTA;Mutator
NC_030381.1	MH	MITE	4081153	4081400	.	.	.	Note=intergenic_na;ID=DcS6_1;Stowaway
NC_030381.1	MH	MITE	4085233	4085480	.	.	.	Note=downstream_LOC108205478;ID=DcS6_1;Stowaway
NC_030381.1	MH	MITE	4093275	4093530	.	.	.	Note=upstream_LOC108205478;ID=DcS6_1;Stowaway
NC_030381.1	MH	MITE	4115327	4115525	.	.	.	Note=downstream_LOC108215876;ID=DcS3_2;Stowaway
NC_030381.1	MH	MITE	4119896	4120204	.	.	.	Note=intergenic_na;ID=DcS8;Stowaway
NC_030381.1	MH	MITE	4121444	4121636	.	.	.	Note=intergenic_na;ID=DcS14;Stowaway
NC_030381.1	MH	MITE	4122298	4122537	.	.	.	Note=downstream_LOC108197374;ID=DcS9_1;Stowaway
NC_030381.1	MH	MITE	4122659	4122874	.	.	.	Note=downstream_LOC108197374;ID=DcS13;Stowaway
NC_030381.1	MH	MITE	4123590	4123888	.	.	.	Note=intron_LOC108197374;ID=TSD3_7_Tourist_1;Tourist
NC_030381.1	MH	MITE	4123899	4124213	.	.	.	Note=intron_LOC108197374;ID=TSD3_7_Tourist_2;Tourist
NC_030381.1	MH	MITE	4133527	4133930	.	.	.	Note=intron_LOC108208507;ID=5_MuTA;Mutator
NC_030381.1	MH	MITE	4134728	4134980	.	.	.	Note=intron_LOC108208507;ID=DcS6_1;Stowaway
NC_030381.1	MH	MITE	4137768	4138055	.	.	.	Note=5'UTR_LOC108208499;ID=TSD3_7_Tourist_2;Tourist
NC_030381.1	MH	MITE	4140107	4140432	.	.	.	Note=downstream_LOC108208507;ID=TSD3_10_Tourist;Tourist
NC_030381.1	MH	MITE	4140523	4140874	.	.	.	Note=downstream_LOC108204961;ID=TSD3_1_Tourist_4;Tourist
NC_030381.1	MH	MITE	4148802	4149021	.	.	.	Note=downstream_LOC108204727;ID=TSD3_13_Tourist_2;Tourist
NC_030381.1	MH	MITE	4157378	4157645	.	.	.	Note=upstream_LOC108204727;ID=DcS7b;Stowaway
NC_030381.1	MH	MITE	4157647	4157949	.	.	.	Note=upstream_LOC108204727;ID=DcS7b;Stowaway
NC_030381.1	MH	MITE	4165533	4165844	.	.	.	Note=intergenic_na;ID=DcS5;Stowaway
NC_030381.1	MH	MITE	4167911	4168221	.	.	.	Note=intergenic_na;ID=TSD3_13_Tourist_3;Tourist
NC_030381.1	MH	MITE	4178293	4178665	.	.	.	Note=intergenic_na;ID=TSD3_2_Tourist_1;Tourist
NC_030381.1	MH	MITE	4178873	4179191	.	.	.	Note=intergenic_na;ID=TSD3_2_Tourist_4;Tourist
NC_030381.1	MH	MITE	4180965	4181126	.	.	.	Note=intergenic_na;ID=DcS11;Stowaway
NC_030381.1	MH	MITE	4192299	4192660	.	.	.	Note=intergenic_na;ID=8_MuTA;Mutator
NC_030381.1	MH	MITE	4212804	4213020	.	.	.	Note=upstream_LOC108216627;ID=TSD3_13_Tourist_2;Tourist
NC_030381.1	MH	MITE	4228096	4228278	.	.	.	Note=downstream_LOC108197418;ID=TSD8_3_hAT_1;hAT
NC_030381.1	MH	MITE	4243614	4243996	.	.	.	Note=intron_LOC108204245;ID=TSD3_1_Tourist_1;Tourist
NC_030381.1	MH	MITE	4245867	4246169	.	.	.	Note=intron_LOC108204242;ID=TSD3_7_Tourist_2;Tourist
NC_030381.1	MH	MITE	4248643	4248853	.	.	.	Note=upstream_LOC108204242;ID=TSD3_13_Tourist_2;Tourist
NC_030381.1	MH	MITE	4249296	4249759	.	.	.	Note=upstream_LOC108204242;ID=TSD3_15_Tourist;Tourist
NC_030381.1	MH	MITE	4260509	4260812	.	.	.	Note=intergenic_na;ID=DcS7b;Stowaway
NC_030381.1	MH	MITE	4269600	4269995	.	.	.	Note=downstream_LOC108216644;ID=8_MuTA;Mutator
NC_030381.1	MH	MITE	4270823	4271104	.	.	.	Note=E/3'UTR_LOC108216653;ID=DcS18;Stowaway
NC_030381.1	MH	MITE	4273054	4273367	.	.	.	Note=intergenic_na;ID=TSD3_3_Tourist_7;Tourist
NC_030381.1	MH	MITE	4274637	4275177	.	.	.	Note=intergenic_na;ID=4_MuTA;Mutator
NC_030381.1	MH	MITE	4298980	4299159	.	.	.	Note=upstream_LOC108216664;ID=TSD8_3_hAT_2;hAT
NC_030381.1	MH	MITE	4299589	4299780	.	.	.	Note=upstream_LOC108216664;ID=TSD9_5_Mu_1;Mutator
NC_030381.1	MH	MITE	4302526	4302976	.	.	.	Note=intergenic_na;ID=7_MuTA;Mutator
NC_030381.1	MH	MITE	4305725	4306074	.	.	.	Note=upstream_LOC108204636;ID=DcS38;Stowaway
NC_030381.1	MH	MITE	4417991	4418440	.	.	.	Note=intron_LOC108205393;ID=TSD9_4_Mu_1;Mutator
NC_030381.1	MH	MITE	4428988	4429449	.	.	.	Note=intergenic_na;ID=TSD3_15_Tourist;Tourist
NC_030381.1	MH	MITE	4430996	4431358	.	.	.	Note=intergenic_na;ID=TSD3_2_Tourist_11;Tourist
NC_030381.1	MH	MITE	4431538	4431716	.	.	.	Note=intergenic_na;ID=TSDun_pu1_Mu_2;Mutator
NC_030381.1	MH	MITE	4434520	4434800	.	.	.	Note=downstream_LOC108216691;ID=DcS4_2;Stowaway
NC_030381.1	MH	MITE	4435052	4435446	.	.	.	Note=downstream_LOC108216691;ID=9_MuTA;Mutator
NC_030381.1	MH	MITE	4435898	4436108	.	.	.	Note=intergenic_na;ID=TSD3_13_Tourist_2;Tourist
NC_030381.1	MH	MITE	4437661	4438406	.	.	.	Note=intergenic_na;ID=TSD8_TA_hAT_1;hAT
NC_030381.1	MH	MITE	4438853	4439261	.	.	.	Note=intergenic_na;ID=TSD8_TA_hAT_3;hAT
NC_030381.1	MH	MITE	4473311	4473489	.	.	.	Note=intergenic_na;ID=TSDun_pu1_Mu_2;Mutator
NC_030381.1	MH	MITE	4476113	4476376	.	.	.	Note=downstream_LOC108216711;ID=DcS4_2;Stowaway
NC_030381.1	MH	MITE	4477488	4477713	.	.	.	Note=intergenic_na;ID=TSD3_13_Tourist_2;Tourist
NC_030381.1	MH	MITE	4499362	4499664	.	.	.	Note=intergenic_na;ID=DcS2;Stowaway
NC_030381.1	MH	MITE	4526205	4526470	.	.	.	Note=intergenic_na;ID=DcS25;Stowaway
NC_030381.1	MH	MITE	4526551	4526737	.	.	.	Note=intergenic_na;ID=TSD9_5_Mu_2;Mutator
NC_030381.1	MH	MITE	4564857	4565447	.	.	.	Note=intergenic_na;ID=TSD8_TA_hAT_18;hAT
NC_030381.1	MH	MITE	4571669	4571855	.	.	.	Note=intergenic_na;ID=TSD9_5_Mu_2;Mutator
NC_030381.1	MH	MITE	4581574	4581833	.	.	.	Note=intron_LOC108216758;ID=DcS10_1;Stowaway
NC_030381.1	MH	MITE	4581834	4582147	.	.	.	Note=intron_LOC108216758;ID=TSD3_14_Tourist;Tourist
NC_030381.1	MH	MITE	4617616	4617911	.	.	.	Note=intergenic_na;ID=DcS15;Stowaway
NC_030381.1	MH	MITE	4619014	4619377	.	.	.	Note=downstream_LOC108216777;ID=TSD3_1_Tourist_2;Tourist
NC_030381.1	MH	MITE	4649960	4650236	.	.	.	Note=upstream_LOC108205147;ID=DcS7b;Stowaway
NC_030381.1	MH	MITE	4655881	4656276	.	.	.	Note=upstream_LOC108197351;ID=TSD3_2_Tourist_3;Tourist
NC_030381.1	MH	MITE	4661466	4661686	.	.	.	Note=intergenic_na;ID=DcS3_2;Stowaway
NC_030381.1	MH	MITE	4662378	4662545	.	.	.	Note=intergenic_na;ID=TSD9_pu1_Mu_1;Mutator
NC_030381.1	MH	MITE	4697678	4698313	.	.	.	Note=intergenic_na;ID=TSD9_1_Mu_5;Mutator
NC_030381.1	MH	MITE	4701191	4701340	.	.	.	Note=intron_LOC108194321;ID=TSD8_4_hAT_1;hAT
NC_030381.1	MH	MITE	4706993	4707375	.	.	.	Note=intergenic_na;ID=TSD3_1_Tourist_1;Tourist
NC_030381.1	MH	MITE	4720794	4721028	.	.	.	Note=intergenic_na;ID=DcS12;Stowaway
NC_030381.1	MH	MITE	4729766	4729974	.	.	.	Note=upstream_LOC108216816;ID=TSD3_13_Tourist_2;Tourist
NC_030381.1	MH	MITE	4730208	4730443	.	.	.	Note=intergenic_na;ID=DcS6_2;Stowaway
NC_030381.1	MH	MITE	4754817	4755279	.	.	.	Note=intergenic_na;ID=TSD3_15_Tourist;Tourist
NC_030381.1	MH	MITE	4847507	4847766	.	.	.	Note=intron_LOC108216825;ID=DcS27;Stowaway
NC_030381.1	MH	MITE	4864613	4864872	.	.	.	Note=intergenic_na;ID=DcS27;Stowaway
NC_030381.1	MH	MITE	4882188	4882613	.	.	.	Note=intergenic_na;ID=TSD8_11_hAT_7;hAT
NC_030381.1	MH	MITE	4900410	4900871	.	.	.	Note=upstream_LOC108210041;ID=TSD3_15_Tourist;Tourist
NC_030381.1	MH	MITE	4913733	4913983	.	.	.	Note=upstream_LOC108212801;ID=DcS6_1;Stowaway
NC_030381.1	MH	MITE	4925172	4925471	.	.	.	Note=intergenic_na;ID=TSD3_7_Tourist_1;Tourist
NC_030381.1	MH	MITE	4928758	4929007	.	.	.	Note=intergenic_na;ID=DcS13;Stowaway
NC_030381.1	MH	MITE	4940069	4940524	.	.	.	Note=intron_LOC108204792;ID=TSDun_6;UC
NC_030381.1	MH	MITE	4941223	4941676	.	.	.	Note=intron_LOC108204792;ID=TSDun_6;UC
NC_030381.1	MH	MITE	4946237	4946495	.	.	.	Note=upstream_LOC108204792;ID=DcS10_1;Stowaway
NC_030381.1	MH	MITE	4948276	4948457	.	.	.	Note=downstream_LOC108206127;ID=TSD3_13_Tourist_1;Tourist
NC_030381.1	MH	MITE	4978533	4978806	.	.	.	Note=upstream_LOC108201219;ID=TSD8_TA_hAT_2;hAT
NC_030381.1	MH	MITE	4980874	4981076	.	.	.	Note=intron_LOC108201219;ID=DcS6_2;Stowaway
NC_030381.1	MH	MITE	4997813	4998004	.	.	.	Note=downstream_LOC108216836;ID=TSD9_5_Mu_1;Mutator
NC_030381.1	MH	MITE	5021100	5021414	.	.	.	Note=intergenic_na;ID=TSD3_3_Tourist_2;Tourist
NC_030381.1	MH	MITE	5026705	5026984	.	.	.	Note=intergenic_na;ID=TSDun_5;UC
NC_030381.1	MH	MITE	5034340	5034519	.	.	.	Note=upstream_LOC108216879;ID=TSD9_5_Mu_1;Mutator
NC_030381.1	MH	MITE	5040734	5040970	.	.	.	Note=intergenic_na;ID=DcS19;Stowaway
NC_030381.1	MH	MITE	5047763	5048066	.	.	.	Note=intergenic_na;ID=DcS15;Stowaway
NC_030381.1	MH	MITE	5061216	5061358	.	.	.	Note=intron_LOC108207133;ID=TSDun_3;UC
NC_030381.1	MH	MITE	5062261	5062623	.	.	.	Note=intron_LOC108207133;ID=TSD3_1_Tourist_5;Tourist
NC_030381.1	MH	MITE	5065918	5066294	.	.	.	Note=intergenic_na;ID=TSD3_2_Tourist_3;Tourist
NC_030381.1	MH	MITE	5068173	5068414	.	.	.	Note=intergenic_na;ID=TSD3_13_Tourist_2;Tourist
NC_030381.1	MH	MITE	5071120	5071289	.	.	.	Note=intron_LOC108197053;ID=TSD3_8_Tourist_1;Tourist
NC_030381.1	MH	MITE	5074511	5074965	.	.	.	Note=upstream_LOC108216889;ID=TSD9_4_Mu_1;Mutator
NC_030381.1	MH	MITE	5076871	5077055	.	.	.	Note=intron_LOC108216889;ID=TSD3_8_Tourist_1;Tourist
NC_030381.1	MH	MITE	5082799	5083080	.	.	.	Note=downstream_LOC108216898;ID=DcS8;Stowaway
NC_030381.1	MH	MITE	5083126	5083310	.	.	.	Note=intergenic_na;ID=TSD3_13_Tourist_1;Tourist
NC_030381.1	MH	MITE	5084157	5084418	.	.	.	Note=intergenic_na;ID=DcS7a;Stowaway
NC_030381.1	MH	MITE	5085591	5085825	.	.	.	Note=intergenic_na;ID=DcS3_1;Stowaway
NC_030381.1	MH	MITE	5088507	5088818	.	.	.	Note=upstream_LOC108216907;ID=DcS5;Stowaway
NC_030381.1	MH	MITE	5092100	5092764	.	.	.	Note=intergenic_na;ID=12_MuTA;Mutator
NC_030381.1	MH	MITE	5118024	5118289	.	.	.	Note=upstream_LOC108205295;ID=TSD3_13_Tourist_3;Tourist
NC_030381.1	MH	MITE	5146218	5146388	.	.	.	Note=upstream_LOC108204610;ID=TSD3_8_Tourist_1;Tourist
NC_030381.1	MH	MITE	5157412	5158181	.	.	.	Note=upstream_LOC108211973;ID=TSD8_TA_hAT_34_6;hAT
NC_030381.1	MH	MITE	5158193	5158511	.	.	.	Note=upstream_LOC108211973;ID=Krak;Tourist
NC_030381.1	MH	MITE	5178803	5179224	.	.	.	Note=intergenic_na;ID=TSD3_3_Tourist_1;Tourist
NC_030381.1	MH	MITE	5206388	5206637	.	.	.	Note=intergenic_na;ID=DcS13;Stowaway
NC_030381.1	MH	MITE	5206668	5206919	.	.	.	Note=intergenic_na;ID=DcS17;Stowaway
NC_030381.1	MH	MITE	5207670	5207941	.	.	.	Note=intergenic_na;ID=DcS23;Stowaway
NC_030381.1	MH	MITE	5222949	5223186	.	.	.	Note=intergenic_na;ID=TSD3_12_Tourist;Tourist
NC_030381.1	MH	MITE	5231787	5231978	.	.	.	Note=upstream_LOC108197227;ID=TSD9_5_Mu_1;Mutator
NC_030381.1	MH	MITE	5248526	5248716	.	.	.	Note=upstream_LOC108204880;ID=TSD9_5_Mu_2;Mutator
NC_030381.1	MH	MITE	5252445	5252856	.	.	.	Note=intergenic_na;ID=8_MuTA;Mutator
NC_030381.1	MH	MITE	5255381	5255573	.	.	.	Note=intergenic_na;ID=DcS14;Stowaway
NC_030381.1	MH	MITE	5255596	5255895	.	.	.	Note=intergenic_na;ID=TSD3_7_Tourist_3;Tourist
NC_030381.1	MH	MITE	5260160	5260410	.	.	.	Note=upstream_LOC108193980;ID=DcS6_2;Stowaway
NC_030381.1	MH	MITE	5262298	5262524	.	.	.	Note=intergenic_na;ID=TSD3_13_Tourist_1;Tourist
NC_030381.1	MH	MITE	5263500	5263793	.	.	.	Note=intergenic_na;ID=TSD3_7_Tourist_2;Tourist
NC_030381.1	MH	MITE	5268988	5269364	.	.	.	Note=intron_LOC108204912;ID=TSD8_TA_hAT_3;hAT
NC_030381.1	MH	MITE	5274815	5275114	.	.	.	Note=upstream_LOC108204912;ID=DcS8;Stowaway
NC_030381.1	MH	MITE	5278402	5278654	.	.	.	Note=intergenic_na;ID=DcS7c;Stowaway
NC_030381.1	MH	MITE	5332879	5333261	.	.	.	Note=intergenic_na;ID=TSD8_10_hAT_3;hAT
NC_030381.1	MH	MITE	5364324	5364618	.	.	.	Note=upstream_LOC108211311;ID=DcS24;Stowaway
NC_030381.1	MH	MITE	5365264	5365646	.	.	.	Note=upstream_LOC108211311;ID=TSD3_1_Tourist_1;Tourist
NC_030381.1	MH	MITE	5367762	5368012	.	.	.	Note=upstream_LOC108222244;ID=DcS6_1;Stowaway
NC_030381.1	MH	MITE	5368099	5368312	.	.	.	Note=upstream_LOC108222244;ID=DcS9_2;Stowaway
NC_030381.1	MH	MITE	5370635	5370888	.	.	.	Note=intron_LOC108222244;ID=DcS10_1;Stowaway
NC_030381.1	MH	MITE	5371144	5371534	.	.	.	Note=intron_LOC108222244;ID=TSD8_3_hAT_5;hAT
NC_030381.1	MH	MITE	5374881	5375203	.	.	.	Note=intergenic_na;ID=TSD3_7_Tourist_2;Tourist
NC_030381.1	MH	MITE	5385535	5385838	.	.	.	Note=upstream_LOC108205308;ID=DcS7b;Stowaway
NC_030381.1	MH	MITE	5385856	5386047	.	.	.	Note=upstream_LOC108205308;ID=TSD9_5_Mu_1;Mutator
NC_030381.1	MH	MITE	5386102	5386327	.	.	.	Note=upstream_LOC108205308;ID=DcS12;Stowaway
NC_030381.1	MH	MITE	5389617	5389929	.	.	.	Note=intergenic_na;ID=TSD3_3_Tourist_6;Tourist
NC_030381.1	MH	MITE	5390336	5390611	.	.	.	Note=intergenic_na;ID=DcS5;Stowaway
NC_030381.1	MH	MITE	5390655	5390845	.	.	.	Note=intergenic_na;ID=DcS3_2;Stowaway
NC_030381.1	MH	MITE	5395756	5396026	.	.	.	Note=intron_LOC108210849;ID=TSD3_8_Tourist_4;Tourist
NC_030381.1	MH	MITE	5401765	5401956	.	.	.	Note=intron_LOC108210839;ID=TSD3_8_Tourist_1;Tourist
NC_030381.1	MH	MITE	5407860	5408222	.	.	.	Note=upstream_LOC108204439;ID=TSD3_2_Tourist_5;Tourist
NC_030381.1	MH	MITE	5408545	5408894	.	.	.	Note=upstream_LOC108204439;ID=TSD3_2_Tourist_10;Tourist
NC_030381.1	MH	MITE	5409449	5409807	.	.	.	Note=intergenic_na;ID=TSD3_2_Tourist_9;Tourist
NC_030381.1	MH	MITE	5415279	5415658	.	.	.	Note=intergenic_na;ID=TSD3_2_Tourist_4;Tourist
NC_030381.1	MH	MITE	5417891	5418071	.	.	.	Note=intergenic_na;ID=DcS11;Stowaway
NC_030381.1	MH	MITE	5426051	5426425	.	.	.	Note=intergenic_na;ID=TSD3_2_Tourist_4;Tourist
NC_030381.1	MH	MITE	5444107	5444364	.	.	.	Note=intron_LOC108205001;ID=DcS10_1;Stowaway
NC_030381.1	MH	MITE	5447955	5448261	.	.	.	Note=intron_LOC108205001;ID=DcS5;Stowaway
NC_030381.1	MH	MITE	5460001	5460195	.	.	.	Note=downstream_LOC108204647;ID=DcS3_2;Stowaway
NC_030381.1	MH	MITE	5481411	5481779	.	.	.	Note=upstream_LOC108205944;ID=TSD3_1_Tourist_3;Tourist
NC_030381.1	MH	MITE	5482554	5482813	.	.	.	Note=downstream_LOC108210004;ID=DcS27;Stowaway
NC_030381.1	MH	MITE	5484521	5484774	.	.	.	Note=intron_LOC108210004;ID=TSD3_8_Tourist_4;Tourist
NC_030381.1	MH	MITE	5490018	5490264	.	.	.	Note=upstream_LOC108210004;ID=DcS1_1;Stowaway
NC_030381.1	MH	MITE	5516608	5517519	.	.	.	Note=intergenic_na;ID=TSD8_TA_hAT_11;hAT
NC_030381.1	MH	MITE	5520712	5521263	.	.	.	Note=intergenic_na;ID=TSD10_1_Mu_1;Mutator
NC_030381.1	MH	MITE	5522063	5522365	.	.	.	Note=intergenic_na;ID=DcS1_1;Stowaway
NC_030381.1	MH	MITE	5536927	5537101	.	.	.	Note=upstream_LOC108205322;ID=TSD9_6_Mu_2;Mutator
NC_030381.1	MH	MITE	5538762	5539124	.	.	.	Note=downstream_LOC108216993;ID=Krak;Tourist
NC_030381.1	MH	MITE	5560787	5561149	.	.	.	Note=downstream_LOC108217011;ID=Krak;Tourist
NC_030381.1	MH	MITE	5652574	5652845	.	.	.	Note=upstream_LOC108217060;ID=DcS23;Stowaway
NC_030381.1	MH	MITE	5652903	5653136	.	.	.	Note=upstream_LOC108217060;ID=DcS12;Stowaway
NC_030381.1	MH	MITE	5662217	5662503	.	.	.	Note=intergenic_na;ID=DcS44;Stowaway
NC_030381.1	MH	MITE	5784152	5784567	.	.	.	Note=intergenic_na;ID=TSD3_15_Tourist;Tourist
NC_030381.1	MH	MITE	5821502	5821780	.	.	.	Note=intergenic_na;ID=TSD3_13_Tourist_3;Tourist
NC_030381.1	MH	MITE	5821953	5822187	.	.	.	Note=intergenic_na;ID=DcS3_1;Stowaway
NC_030381.1	MH	MITE	5823379	5823695	.	.	.	Note=intergenic_na;ID=DcS2;Stowaway
NC_030381.1	MH	MITE	5828553	5828832	.	.	.	Note=intergenic_na;ID=DcS5;Stowaway
NC_030381.1	MH	MITE	5829993	5830183	.	.	.	Note=intergenic_na;ID=TSD9_5_Mu_1;Mutator
NC_030381.1	MH	MITE	5830619	5830865	.	.	.	Note=intergenic_na;ID=DcS6_1;Stowaway
NC_030381.1	MH	MITE	5839699	5840139	.	.	.	Note=intron_LOC108204787;ID=TSD8_4_hAT_2;hAT
NC_030381.1	MH	MITE	5859963	5860820	.	.	.	Note=intron_LOC108205040;ID=TSD8_11_hAT_11;hAT
NC_030381.1	MH	MITE	5868037	5868285	.	.	.	Note=downstream_LOC108205040;ID=DcS6_1;Stowaway
NC_030381.1	MH	MITE	5868988	5869197	.	.	.	Note=5'UTR_LOC108198519;ID=DcS3_1;Stowaway
NC_030381.1	MH	MITE	5872565	5872829	.	.	.	Note=upstream_LOC108204791;ID=DcS5;Stowaway
NC_030381.1	MH	MITE	5884346	5884473	.	.	.	Note=downstream_LOC108193695;ID=TSDun_3;UC
NC_030381.1	MH	MITE	5897588	5897834	.	.	.	Note=intergenic_na;ID=DcS6_1;Stowaway
NC_030381.1	MH	MITE	5908340	5908711	.	.	.	Note=5'UTR_LOC108207699;ID=TSD3_2_Tourist_2;Tourist
NC_030381.1	MH	MITE	5908792	5909121	.	.	.	Note=upstream_LOC108207699;ID=TSD8_TA_hAT_5;hAT
NC_030381.1	MH	MITE	5910180	5910957	.	.	.	Note=downstream_LOC108194985;ID=TSD8_TA_hAT_4;hAT
NC_030381.1	MH	MITE	5914770	5915028	.	.	.	Note=intergenic_na;ID=DcS10_1;Stowaway
NC_030381.1	MH	MITE	5924196	5924452	.	.	.	Note=downstream_LOC108213436;ID=DcS16;Stowaway
NC_030381.1	MH	MITE	6008361	6008705	.	.	.	Note=intron_LOC108211465;ID=TSD3_5_Tourist_3;Tourist
NC_030381.1	MH	MITE	6035438	6035714	.	.	.	Note=intron_LOC108193677;ID=TSDun_5;UC
NC_030381.1	MH	MITE	6098270	6098562	.	.	.	Note=intergenic_na;ID=DcS18;Stowaway
NC_030381.1	MH	MITE	6098845	6098999	.	.	.	Note=intergenic_na;ID=TSD9_pu1_Mu_1;Mutator
NC_030381.1	MH	MITE	6102810	6103270	.	.	.	Note=intergenic_na;ID=TSD3_15_Tourist;Tourist
NC_030381.1	MH	MITE	6129979	6130425	.	.	.	Note=intergenic_na;ID=TSD8_9_hAT_1;hAT
NC_030381.1	MH	MITE	6137486	6137968	.	.	.	Note=intergenic_na;ID=TSDun_6;UC
NC_030381.1	MH	MITE	6146820	6147018	.	.	.	Note=intergenic_na;ID=TSD3_13_Tourist_2;Tourist
NC_030381.1	MH	MITE	6173922	6174172	.	.	.	Note=upstream_LOC108210544;ID=DcS6_1;Stowaway
NC_030381.1	MH	MITE	6181913	6182365	.	.	.	Note=intergenic_na;ID=TSD3_15_Tourist;Tourist
NC_030381.1	MH	MITE	6183661	6183844	.	.	.	Note=intergenic_na;ID=TSD8_3_hAT_2;hAT
NC_030381.1	MH	MITE	6192386	6192588	.	.	.	Note=intergenic_na;ID=TSD3_13_Tourist_1;Tourist
NC_030381.1	MH	MITE	6249312	6250058	.	.	.	Note=intron_LOC108204841;ID=TSD8_TA_hAT_4;hAT
NC_030381.1	MH	MITE	6251190	6251401	.	.	.	Note=downstream_LOC108204841;ID=DcS6_1;Stowaway
NC_030381.1	MH	MITE	6251940	6252193	.	.	.	Note=intergenic_na;ID=TSD8_TA_hAT_2;hAT
NC_030381.1	MH	MITE	6269305	6269662	.	.	.	Note=intron_LOC108205454;ID=TSD8_4_hAT_4;hAT
NC_030381.1	MH	MITE	6291784	6291976	.	.	.	Note=3'UTR_LOC108204892;ID=TSD9_5_Mu_1;Mutator
NC_030381.1	MH	MITE	6298206	6298747	.	.	.	Note=intron_LOC108204657;ID=TSD8_7_hAT;hAT
NC_030381.1	MH	MITE	6306040	6306434	.	.	.	Note=intron_LOC108204657;ID=TSD3_2_Tourist_3;Tourist
NC_030381.1	MH	MITE	6338954	6339169	.	.	.	Note=upstream_LOC108220824;ID=DcS9_2;Stowaway
NC_030381.1	MH	MITE	6342170	6342739	.	.	.	Note=downstream_LOC108220824;ID=TSD9_1_Mu_4;Mutator
NC_030381.1	MH	MITE	6344548	6344806	.	.	.	Note=intergenic_na;ID=DcS10_1;Stowaway
NC_030381.1	MH	MITE	6345138	6345383	.	.	.	Note=upstream_LOC108217297;ID=DcS6_1;Stowaway
NC_030381.1	MH	MITE	6362162	6362614	.	.	.	Note=upstream_LOC108204422;ID=TSD3_15_Tourist;Tourist
NC_030381.1	MH	MITE	6362942	6363199	.	.	.	Note=intergenic_na;ID=DcS29;Stowaway
NC_030381.1	MH	MITE	6382842	6383093	.	.	.	Note=intergenic_na;ID=DcS26;Stowaway
NC_030381.1	MH	MITE	6393873	6394170	.	.	.	Note=intron_LOC108204297;ID=TSD3_10_Tourist;Tourist
NC_030381.1	MH	MITE	6407864	6408256	.	.	.	Note=intron_LOC108204297;ID=TSDun_2;UC
NC_030381.1	MH	MITE	6413732	6414032	.	.	.	Note=downstream_LOC108208339;ID=Krak;Tourist
NC_030381.1	MH	MITE	6417449	6417608	.	.	.	Note=upstream_LOC108208339;ID=TSD9_5_Mu_1;Mutator
NC_030381.1	MH	MITE	6423767	6424015	.	.	.	Note=intron_LOC108204871;ID=DcS13;Stowaway
NC_030381.1	MH	MITE	6432511	6432763	.	.	.	Note=intron_LOC108204871;ID=DcS6_2;Stowaway
NC_030381.1	MH	MITE	6433068	6433391	.	.	.	Note=intron_LOC108204871;ID=TSD3_2_Tourist_4;Tourist
NC_030381.1	MH	MITE	6438203	6438451	.	.	.	Note=upstream_LOC108204871;ID=DcS10_1;Stowaway
NC_030381.1	MH	MITE	6438965	6439226	.	.	.	Note=intergenic_na;ID=DcS7a;Stowaway
NC_030381.1	MH	MITE	6478142	6478331	.	.	.	Note=intron_LOC108204490;ID=TSD9_5_Mu_3;Mutator
NC_030381.1	MH	MITE	6487533	6487768	.	.	.	Note=upstream_LOC108204490;ID=DcS3_1;Stowaway
NC_030381.1	MH	MITE	6493701	6494146	.	.	.	Note=downstream_LOC108205264;ID=TSD8_TA_hAT_9;hAT
NC_030381.1	MH	MITE	6494283	6494509	.	.	.	Note=downstream_LOC108205264;ID=TSD3_13_Tourist_1;Tourist
NC_030381.1	MH	MITE	6515871	6516526	.	.	.	Note=downstream_LOC108201257;ID=TSD3_1_Tourist_7;Tourist
NC_030381.1	MH	MITE	6516547	6516846	.	.	.	Note=downstream_LOC108201257;ID=TSD3_1_Tourist_9;Tourist
NC_030381.1	MH	MITE	6516890	6517363	.	.	.	Note=intergenic_na;ID=TSD10_1_Mu_1;Mutator
NC_030381.1	MH	MITE	6534242	6534731	.	.	.	Note=intergenic_na;ID=TSDun_6;UC
NC_030381.1	MH	MITE	6568607	6568815	.	.	.	Note=upstream_LOC108205059;ID=TSD3_13_Tourist_1;Tourist
NC_030381.1	MH	MITE	6570235	6570496	.	.	.	Note=intron_LOC108205059;ID=DcS1_1;Stowaway
NC_030381.1	MH	MITE	6603322	6603550	.	.	.	Note=intergenic_na;ID=TSD3_13_Tourist_2;Tourist
NC_030381.1	MH	MITE	6603974	6604219	.	.	.	Note=intergenic_na;ID=DcS6_1;Stowaway
NC_030381.1	MH	MITE	6670701	6671001	.	.	.	Note=intergenic_na;ID=TSD3_7_Tourist_1;Tourist
NC_030381.1	MH	MITE	6672053	6673044	.	.	.	Note=intergenic_na;ID=TSD8_10_hAT_6;hAT
NC_030381.1	MH	MITE	6680471	6680657	.	.	.	Note=intron_LOC108204418;ID=TSD3_8_Tourist_1;Tourist
NC_030381.1	MH	MITE	6681653	6681839	.	.	.	Note=intron_LOC108204418;ID=TSD3_8_Tourist_1;Tourist
NC_030381.1	MH	MITE	6698972	6699114	.	.	.	Note=intergenic_na;ID=TSDun_3;UC
NC_030381.1	MH	MITE	6705400	6705733	.	.	.	Note=intron_LOC108204227;ID=TSDun_11;UC
NC_030381.1	MH	MITE	6721593	6722328	.	.	.	Note=intron_LOC108204227;ID=TSD8_TA_hAT_1;hAT
NC_030381.1	MH	MITE	6735542	6735817	.	.	.	Note=intron_LOC108204227;ID=TSD3_7_Tourist_1;Tourist
NC_030381.1	MH	MITE	6736665	6736942	.	.	.	Note=intron_LOC108204227;ID=TSD3_7_Tourist_1;Tourist
NC_030381.1	MH	MITE	6737921	6738122	.	.	.	Note=3'UTR_LOC108204227;ID=TSD3_13_Tourist_2;Tourist
NC_030381.1	MH	MITE	6739642	6740025	.	.	.	Note=intergenic_na;ID=TSD3_1_Tourist_1;Tourist
NC_030381.1	MH	MITE	6751257	6752034	.	.	.	Note=downstream_LOC108204715;ID=TSD8_TA_hAT_4;hAT
NC_030381.1	MH	MITE	6756795	6757004	.	.	.	Note=intron_LOC108204715;ID=TSD3_13_Tourist_1;Tourist
NC_030381.1	MH	MITE	6758470	6758758	.	.	.	Note=intron_LOC108204715;ID=TSD3_7_Tourist_3;Tourist
NC_030381.1	MH	MITE	6789573	6789758	.	.	.	Note=upstream_LOC108195274;ID=TSD3_13_Tourist_1;Tourist
NC_030381.1	MH	MITE	6796404	6796698	.	.	.	Note=intergenic_na;ID=TSD3_10_Tourist;Tourist
NC_030381.1	MH	MITE	6798709	6799103	.	.	.	Note=intergenic_na;ID=7_MuTA;Mutator
NC_030381.1	MH	MITE	6820889	6821348	.	.	.	Note=intergenic_na;ID=7_MuTA;Mutator
NC_030381.1	MH	MITE	6827551	6827979	.	.	.	Note=intergenic_na;ID=TSD10_3_Mu;Mutator
NC_030381.1	MH	MITE	6828810	6829361	.	.	.	Note=intergenic_na;ID=TSD9_2_Mu_9;Mutator
NC_030381.1	MH	MITE	6831661	6832229	.	.	.	Note=intergenic_na;ID=12_MuTA;Mutator
NC_030381.1	MH	MITE	6832260	6832834	.	.	.	Note=intergenic_na;ID=3_MuTA;Mutator
NC_030381.1	MH	MITE	6850086	6850635	.	.	.	Note=intergenic_na;ID=TSD9_2_Mu_9;Mutator
NC_030381.1	MH	MITE	6851493	6851691	.	.	.	Note=intergenic_na;ID=TSD3_13_Tourist_1;Tourist
NC_030381.1	MH	MITE	6852785	6853352	.	.	.	Note=intergenic_na;ID=3_MuTA;Mutator
NC_030381.1	MH	MITE	6854120	6854688	.	.	.	Note=intergenic_na;ID=4_MuTA;Mutator
NC_030381.1	MH	MITE	6928915	6929188	.	.	.	Note=intergenic_na;ID=DcS23;Stowaway
NC_030381.1	MH	MITE	6950905	6951092	.	.	.	Note=intron_LOC108199239;ID=TSD3_8_Tourist_1;Tourist
NC_030381.1	MH	MITE	6952288	6952549	.	.	.	Note=downstream_LOC108199239;ID=DcS7a;Stowaway
NC_030381.1	MH	MITE	6952703	6952900	.	.	.	Note=upstream_LOC108196050;ID=TSD3_13_Tourist_1;Tourist
NC_030381.1	MH	MITE	6999685	7000144	.	.	.	Note=intergenic_na;ID=TSD3_15_Tourist;Tourist
NC_030381.1	MH	MITE	7050866	7051290	.	.	.	Note=intergenic_na;ID=TSD3_3_Tourist_1;Tourist
NC_030381.1	MH	MITE	7051540	7051833	.	.	.	Note=intergenic_na;ID=TSD3_7_Tourist_1;Tourist
NC_030381.1	MH	MITE	7056633	7056883	.	.	.	Note=intergenic_na;ID=DcS6_1;Stowaway
NC_030381.1	MH	MITE	7093731	7094190	.	.	.	Note=intergenic_na;ID=TSD3_15_Tourist;Tourist
NC_030381.1	MH	MITE	7094201	7094573	.	.	.	Note=intergenic_na;ID=TSD3_15_Tourist;Tourist
NC_030381.1	MH	MITE	7095781	7095988	.	.	.	Note=upstream_LOC108204441;ID=TSD3_13_Tourist_2;Tourist
NC_030381.1	MH	MITE	7108755	7109096	.	.	.	Note=5'UTR_LOC108204442;ID=TSD3_2_Tourist_5;Tourist
NC_030381.1	MH	MITE	7109985	7110282	.	.	.	Note=intergenic_na;ID=TSD3_7_Tourist_4;Tourist
NC_030381.1	MH	MITE	7114436	7114734	.	.	.	Note=intergenic_na;ID=TSD3_14_Tourist;Tourist
NC_030381.1	MH	MITE	7130078	7130435	.	.	.	Note=intergenic_na;ID=TSD3_1_Tourist_5;Tourist
NC_030381.1	MH	MITE	7232582	7232914	.	.	.	Note=intergenic_na;ID=TSD8_TA_hAT_3;hAT
NC_030381.1	MH	MITE	7347447	7347622	.	.	.	Note=intergenic_na;ID=TSD9_5_Mu_1;Mutator
NC_030381.1	MH	MITE	7477516	7477756	.	.	.	Note=intron_LOC108201132;ID=TSD3_12_Tourist;Tourist
NC_030381.1	MH	MITE	7485891	7486143	.	.	.	Note=intergenic_na;ID=DcS9_1;Stowaway
NC_030381.1	MH	MITE	7491684	7491945	.	.	.	Note=upstream_LOC108199546;ID=TSD3_3_Tourist_2;Tourist
NC_030381.1	MH	MITE	7495832	7496020	.	.	.	Note=intergenic_na;ID=TSD9_5_Mu_3;Mutator
NC_030381.1	MH	MITE	7500721	7501170	.	.	.	Note=intergenic_na;ID=7_MuTA;Mutator
NC_030381.1	MH	MITE	7535175	7535363	.	.	.	Note=intergenic_na;ID=TSD9_5_Mu_3;Mutator
NC_030381.1	MH	MITE	7553504	7553956	.	.	.	Note=intergenic_na;ID=7_MuTA;Mutator
NC_030381.1	MH	MITE	7566764	7566961	.	.	.	Note=intergenic_na;ID=TSD3_13_Tourist_1;Tourist
NC_030381.1	MH	MITE	7593999	7594243	.	.	.	Note=downstream_LOC108217586;ID=TSD8_TA_hAT_2;hAT
NC_030381.1	MH	MITE	7805988	7806236	.	.	.	Note=intergenic_na;ID=DcS6_1;Stowaway
NC_030381.1	MH	MITE	7806249	7807013	.	.	.	Note=intergenic_na;ID=TSD8_TA_hAT_4;hAT
NC_030381.1	MH	MITE	7822528	7823746	.	.	.	Note=upstream_LOC108203222;ID=TSD3_33_Tourist;Tourist
NC_030381.1	MH	MITE	8067498	8067850	.	.	.	Note=intergenic_na;ID=5_MuTA;Mutator
NC_030381.1	MH	MITE	8075942	8076209	.	.	.	Note=upstream_LOC108210494;ID=DcS8;Stowaway
NC_030381.1	MH	MITE	8084029	8084408	.	.	.	Note=intron_LOC108210503;ID=TSD3_15_Tourist;Tourist
NC_030381.1	MH	MITE	8392235	8392693	.	.	.	Note=downstream_LOC108202629;ID=TSD3_15_Tourist;Tourist
NC_030381.1	MH	MITE	8441951	8442645	.	.	.	Note=intergenic_na;ID=TSD8_TA_hAT_14;hAT
NC_030381.1	MH	MITE	8443163	8443514	.	.	.	Note=intergenic_na;ID=8_MuTA;Mutator
NC_030381.1	MH	MITE	8482718	8483143	.	.	.	Note=intergenic_na;ID=2_MuTA;Mutator
NC_030381.1	MH	MITE	8697398	8698040	.	.	.	Note=intergenic_na;ID=TSD9_2_Mu_2;Mutator
NC_030381.1	MH	MITE	8746890	8747558	.	.	.	Note=intron_LOC108204794;ID=TSD8_TA_hAT_32;hAT
NC_030381.1	MH	MITE	8754122	8754566	.	.	.	Note=downstream_LOC108204794;ID=TSD3_15_Tourist;Tourist
NC_030381.1	MH	MITE	8769614	8769874	.	.	.	Note=intergenic_na;ID=DcS17;Stowaway
NC_030381.1	MH	MITE	8770045	8770344	.	.	.	Note=intergenic_na;ID=TSD3_13_Tourist_3;Tourist
NC_030381.1	MH	MITE	8770489	8770650	.	.	.	Note=downstream_LOC108205029;ID=TSD9_pu1_Mu_1;Mutator
NC_030381.1	MH	MITE	8770810	8771216	.	.	.	Note=downstream_LOC108205029;ID=TSD8_TA_hAT_17;hAT
NC_030381.1	MH	MITE	8881006	8881247	.	.	.	Note=intergenic_na;ID=DcS9_1;Stowaway
NC_030381.1	MH	MITE	8958208	8958459	.	.	.	Note=intergenic_na;ID=DcS13;Stowaway
NC_030381.1	MH	MITE	8967008	8967651	.	.	.	Note=intron_LOC108217744;ID=TSD8_TA_hAT_7;hAT
NC_030381.1	MH	MITE	9021279	9021482	.	.	.	Note=upstream_LOC108217744;ID=DcS3_1;Stowaway
NC_030381.1	MH	MITE	9068873	9069111	.	.	.	Note=intergenic_na;ID=DcS9_1;Stowaway
NC_030381.1	MH	MITE	9130911	9131224	.	.	.	Note=intergenic_na;ID=TSD3_35_Tourist;Tourist
NC_030381.1	MH	MITE	9148843	9149145	.	.	.	Note=intergenic_na;ID=DcS2;Stowaway
NC_030381.1	MH	MITE	9149865	9150426	.	.	.	Note=intergenic_na;ID=TSD9_1_Mu_9;Mutator
NC_030381.1	MH	MITE	9150672	9151016	.	.	.	Note=intergenic_na;ID=TSD3_1_Tourist_8;Tourist
NC_030381.1	MH	MITE	9153141	9153349	.	.	.	Note=intergenic_na;ID=TSD3_13_Tourist_2;Tourist
NC_030381.1	MH	MITE	9155073	9155281	.	.	.	Note=intergenic_na;ID=TSD3_13_Tourist_2;Tourist
NC_030381.1	MH	MITE	9155308	9155525	.	.	.	Note=intergenic_na;ID=DcS3_1;Stowaway
NC_030381.1	MH	MITE	9156505	9156855	.	.	.	Note=upstream_LOC108205016;ID=TSD3_2_Tourist_9;Tourist
NC_030381.1	MH	MITE	9169344	9169623	.	.	.	Note=intron_LOC108204769;ID=DcS4_2;Stowaway
NC_030381.1	MH	MITE	9309629	9310062	.	.	.	Note=intergenic_na;ID=TSD3_15_Tourist;Tourist
NC_030381.1	MH	MITE	9426564	9426977	.	.	.	Note=intergenic_na;ID=7_MuTA;Mutator
NC_030381.1	MH	MITE	9456539	9456994	.	.	.	Note=intergenic_na;ID=TSD9_4_Mu_1;Mutator
NC_030381.1	MH	MITE	9457517	9457811	.	.	.	Note=intergenic_na;ID=DcS24;Stowaway
NC_030381.1	MH	MITE	9481129	9481379	.	.	.	Note=downstream_LOC108217819;ID=DcS6_1;Stowaway
NC_030381.1	MH	MITE	9541838	9542576	.	.	.	Note=intergenic_na;ID=TSD8_TA_hAT_25;hAT
NC_030381.1	MH	MITE	9590781	9591464	.	.	.	Note=intron_LOC108202376;ID=TSD8_TA_hAT_16;hAT
NC_030381.1	MH	MITE	9593114	9593688	.	.	.	Note=intron_LOC108202376;ID=3_MuTA;Mutator
NC_030381.1	MH	MITE	9593704	9594121	.	.	.	Note=intron_LOC108202376;ID=9_MuTA;Mutator
NC_030381.1	MH	MITE	9594122	9594588	.	.	.	Note=intron_LOC108202376;ID=TSDun_6;UC
NC_030381.1	MH	MITE	9623650	9623874	.	.	.	Note=intergenic_na;ID=TSD3_13_Tourist_1;Tourist
NC_030381.1	MH	MITE	9627363	9628099	.	.	.	Note=intergenic_na;ID=TSD8_TA_hAT_12;hAT
NC_030381.1	MH	MITE	9632028	9632753	.	.	.	Note=intergenic_na;ID=TSD8_TA_hAT_33_3;hAT
NC_030381.1	MH	MITE	9633251	9633542	.	.	.	Note=intergenic_na;ID=DcS5;Stowaway
NC_030381.1	MH	MITE	9635399	9635669	.	.	.	Note=intergenic_na;ID=DcS30;Stowaway
NC_030381.1	MH	MITE	9635837	9636038	.	.	.	Note=intergenic_na;ID=TSD3_13_Tourist_2;Tourist
NC_030381.1	MH	MITE	9652778	9653202	.	.	.	Note=intergenic_na;ID=TSD3_3_Tourist_1;Tourist
NC_030381.1	MH	MITE	9657299	9657602	.	.	.	Note=downstream_LOC108217877;ID=TSD8_3_hAT_3;hAT
NC_030381.1	MH	MITE	9658813	9659115	.	.	.	Note=upstream_LOC108217877;ID=TSD8_3_hAT_3;hAT
NC_030381.1	MH	MITE	9666879	9667092	.	.	.	Note=intron_LOC108205179;ID=TSD3_13_Tourist_2;Tourist
NC_030381.1	MH	MITE	9761270	9762261	.	.	.	Note=upstream_LOC108203209;ID=TSD9_1_Mu_1;Mutator
NC_030381.1	MH	MITE	9834778	9835353	.	.	.	Note=intergenic_na;ID=3_MuTA;Mutator
NC_030381.1	MH	MITE	9980713	9980943	.	.	.	Note=intergenic_na;ID=DcS12;Stowaway
NC_030381.1	MH	MITE	10001200	10001594	.	.	.	Note=intergenic_na;ID=TSD3_2_Tourist_3;Tourist
NC_030381.1	MH	MITE	10085229	10085543	.	.	.	Note=intron_LOC108218031;ID=TSD8_3_hAT_3;hAT
NC_030381.1	MH	MITE	10100571	10100794	.	.	.	Note=intergenic_na;ID=TSD3_13_Tourist_1;Tourist
NC_030381.1	MH	MITE	10101003	10101226	.	.	.	Note=intergenic_na;ID=TSD3_13_Tourist_1;Tourist
NC_030381.1	MH	MITE	10113152	10113386	.	.	.	Note=intergenic_na;ID=DcS3_1;Stowaway
NC_030381.1	MH	MITE	10130795	10130978	.	.	.	Note=upstream_LOC108214760;ID=TSD3_13_Tourist_1;Tourist
NC_030381.1	MH	MITE	10170617	10171063	.	.	.	Note=intergenic_na;ID=TSD3_15_Tourist;Tourist
NC_030381.1	MH	MITE	10171082	10171597	.	.	.	Note=intergenic_na;ID=TSD8_TA_hAT_22;hAT
NC_030381.1	MH	MITE	10173933	10174294	.	.	.	Note=intergenic_na;ID=TSD9_2_Mu_3;Mutator
NC_030381.1	MH	MITE	10174956	10175512	.	.	.	Note=intergenic_na;ID=TSD8_13_hAT_1;hAT
NC_030381.1	MH	MITE	10185281	10185734	.	.	.	Note=downstream_LOC108218060;ID=TSD8_5_hAT;hAT
NC_030381.1	MH	MITE	10213608	10213866	.	.	.	Note=intergenic_na;ID=DcS10_1;Stowaway
NC_030381.1	MH	MITE	10214063	10214398	.	.	.	Note=intergenic_na;ID=DcS21;Stowaway
NC_030381.1	MH	MITE	10215553	10215811	.	.	.	Note=downstream_LOC108209160;ID=DcS10_1;Stowaway
NC_030381.1	MH	MITE	10252910	10253205	.	.	.	Note=intergenic_na;ID=TSD3_13_Tourist_3;Tourist
NC_030381.1	MH	MITE	10370100	10370536	.	.	.	Note=intergenic_na;ID=7_MuTA;Mutator
NC_030381.1	MH	MITE	10383789	10384229	.	.	.	Note=intron_LOC108199573;ID=TSD8_4_hAT_2;hAT
NC_030381.1	MH	MITE	10386245	10386438	.	.	.	Note=downstream_LOC108199573;ID=DcS3_1;Stowaway
NC_030381.1	MH	MITE	10412177	10412593	.	.	.	Note=intron_LOC108218171;ID=8_MuTA;Mutator
NC_030381.1	MH	MITE	10464528	10464761	.	.	.	Note=intergenic_na;ID=DcS14;Stowaway
NC_030381.1	MH	MITE	10492933	10493100	.	.	.	Note=upstream_LOC108206215;ID=TSD8_8_hAT;hAT
NC_030381.1	MH	MITE	10515880	10516342	.	.	.	Note=upstream_LOC108204796;ID=TSD3_15_Tourist;Tourist
NC_030381.1	MH	MITE	10516985	10517235	.	.	.	Note=intergenic_na;ID=DcS6_1;Stowaway
NC_030381.1	MH	MITE	10566572	10566948	.	.	.	Note=intergenic_na;ID=TSD3_2_Tourist_1;Tourist
NC_030381.1	MH	MITE	10619205	10619455	.	.	.	Note=downstream_LOC108205583;ID=DcS6_1;Stowaway
NC_030381.1	MH	MITE	10621796	10622220	.	.	.	Note=intron_LOC108205583;ID=TSD8_4_hAT_2;hAT
NC_030381.1	MH	MITE	10624717	10624934	.	.	.	Note=intron_LOC108205583;ID=TSD3_13_Tourist_2;Tourist
NC_030381.1	MH	MITE	10628981	10629206	.	.	.	Note=intron_LOC108205583;ID=DcS3_1;Stowaway
NC_030381.1	MH	MITE	10883198	10883496	.	.	.	Note=upstream_LOC108210970;ID=6_MuTA;Mutator
NC_030381.1	MH	MITE	10883931	10884242	.	.	.	Note=5'UTR_LOC108210970;ID=DcS5;Stowaway
NC_030381.1	MH	MITE	10889915	10890218	.	.	.	Note=intron_LOC108198915;ID=DcS7b;Stowaway
NC_030381.1	MH	MITE	10917986	10918125	.	.	.	Note=intergenic_na;ID=TSDun_3;UC
NC_030381.1	MH	MITE	10918235	10918385	.	.	.	Note=intergenic_na;ID=TSDun_3;UC
NC_030381.1	MH	MITE	10920994	10921268	.	.	.	Note=intergenic_na;ID=DcS5;Stowaway
NC_030381.1	MH	MITE	10922849	10923142	.	.	.	Note=3'UTR_LOC108218285;ID=TSD3_7_Tourist_1;Tourist
NC_030381.1	MH	MITE	10923899	10924192	.	.	.	Note=3'UTR_LOC108218285;ID=TSD3_7_Tourist_1;Tourist
NC_030381.1	MH	MITE	10945410	10945536	.	.	.	Note=intergenic_na;ID=TSDun_3;UC
NC_030381.1	MH	MITE	10945642	10945790	.	.	.	Note=intergenic_na;ID=TSDun_3;UC
NC_030381.1	MH	MITE	10983695	10983984	.	.	.	Note=intergenic_na;ID=DcS8;Stowaway
NC_030381.1	MH	MITE	10984800	10985102	.	.	.	Note=intergenic_na;ID=DcS8;Stowaway
NC_030381.1	MH	MITE	10994953	10995758	.	.	.	Note=intergenic_na;ID=TSD8_TA_hAT_38_5;hAT
NC_030381.1	MH	MITE	10997977	10998235	.	.	.	Note=intergenic_na;ID=DcS10_1;Stowaway
NC_030381.1	MH	MITE	10998795	10999440	.	.	.	Note=intergenic_na;ID=TSD8_TA_hAT_7;hAT
NC_030381.1	MH	MITE	11000113	11000371	.	.	.	Note=intergenic_na;ID=DcS10_1;Stowaway
NC_030381.1	MH	MITE	11000473	11000731	.	.	.	Note=intergenic_na;ID=DcS10_1;Stowaway
NC_030381.1	MH	MITE	11001738	11002041	.	.	.	Note=intergenic_na;ID=DcS2;Stowaway
NC_030381.1	MH	MITE	11026608	11026870	.	.	.	Note=intron_LOC108218309;ID=DcS17;Stowaway
NC_030381.1	MH	MITE	11073150	11073521	.	.	.	Note=intergenic_na;ID=TSD3_5_Tourist_6;Tourist
NC_030381.1	MH	MITE	11127406	11127773	.	.	.	Note=downstream_LOC108204197;ID=TSD3_2_Tourist_3;Tourist
NC_030381.1	MH	MITE	11136160	11136615	.	.	.	Note=downstream_LOC108207259;ID=TSD9_4_Mu_1;Mutator
NC_030381.1	MH	MITE	11151908	11153076	.	.	.	Note=intergenic_na;ID=TSD9_1_Mu_1;Mutator
NC_030381.1	MH	MITE	11161209	11161672	.	.	.	Note=downstream_LOC108218341;ID=TSD3_15_Tourist;Tourist
NC_030381.1	MH	MITE	11251110	11251338	.	.	.	Note=intron_LOC108205354;ID=DcS3_1;Stowaway
NC_030381.1	MH	MITE	11253974	11254199	.	.	.	Note=intron_LOC108205354;ID=TSD3_13_Tourist_1;Tourist
NC_030381.1	MH	MITE	11262265	11262673	.	.	.	Note=upstream_LOC108204944;ID=TSD8_TA_hAT_3;hAT
NC_030381.1	MH	MITE	11291368	11291821	.	.	.	Note=upstream_LOC108205007;ID=TSD9_4_Mu_1;Mutator
NC_030381.1	MH	MITE	11292007	11292217	.	.	.	Note=upstream_LOC108205007;ID=DcS6_1;Stowaway
NC_030381.1	MH	MITE	11307570	11307820	.	.	.	Note=intron_LOC108207081;ID=DcS6_1;Stowaway
NC_030381.1	MH	MITE	11323644	11323854	.	.	.	Note=intergenic_na;ID=TSD3_13_Tourist_2;Tourist
NC_030381.1	MH	MITE	11324768	11325597	.	.	.	Note=downstream_LOC108204830;ID=TSD8_TA_hAT_19;hAT
NC_030381.1	MH	MITE	11329851	11330342	.	.	.	Note=intron_LOC108204830;ID=TSD8_7_hAT;hAT
NC_030381.1	MH	MITE	11334858	11336023	.	.	.	Note=upstream_LOC108204830;ID=TSD9_1_Mu_1;Mutator
NC_030381.1	MH	MITE	11403531	11403810	.	.	.	Note=intergenic_na;ID=DcS43;Stowaway
NC_030381.1	MH	MITE	11404906	11405177	.	.	.	Note=intergenic_na;ID=TSD10_3_Mu;Mutator
NC_030381.1	MH	MITE	11411066	11411387	.	.	.	Note=intron_LOC108218384;ID=TSDun_1;UC
NC_030381.1	MH	MITE	11420760	11421403	.	.	.	Note=upstream_LOC108204383;ID=TSD8_TA_hAT_15;hAT
NC_030381.1	MH	MITE	11426766	11427147	.	.	.	Note=intron_LOC108204383;ID=TSD3_5_Tourist_5;Tourist
NC_030381.1	MH	MITE	11446089	11446337	.	.	.	Note=intergenic_na;ID=DcS6_1;Stowaway
NC_030381.1	MH	MITE	11446478	11446733	.	.	.	Note=intergenic_na;ID=TSD8_TA_hAT_2;hAT
NC_030381.1	MH	MITE	11446787	11447094	.	.	.	Note=intergenic_na;ID=DcS5;Stowaway
NC_030381.1	MH	MITE	11447095	11447413	.	.	.	Note=intergenic_na;ID=TSD3_11_Tourist_1;Tourist
NC_030381.1	MH	MITE	11526852	11527275	.	.	.	Note=intergenic_na;ID=TSD3_3_Tourist_1;Tourist
NC_030381.1	MH	MITE	11532892	11533357	.	.	.	Note=intergenic_na;ID=3_MuTA;Mutator
NC_030381.1	MH	MITE	11537814	11538111	.	.	.	Note=intron_LOC108204486;ID=TSD3_14_Tourist;Tourist
NC_030381.1	MH	MITE	11547560	11548001	.	.	.	Note=intergenic_na;ID=TSD3_15_Tourist;Tourist
NC_030381.1	MH	MITE	11550763	11550928	.	.	.	Note=intergenic_na;ID=TSD3_8_Tourist_1;Tourist
NC_030381.1	MH	MITE	11587310	11587519	.	.	.	Note=upstream_LOC108205358;ID=TSD3_13_Tourist_1;Tourist
NC_030381.1	MH	MITE	11594959	11595209	.	.	.	Note=intergenic_na;ID=DcS6_1;Stowaway
NC_030381.1	MH	MITE	11595587	11595867	.	.	.	Note=intergenic_na;ID=DcS1_1;Stowaway
NC_030381.1	MH	MITE	11717189	11717621	.	.	.	Note=intergenic_na;ID=7_MuTA;Mutator
NC_030381.1	MH	MITE	11782034	11782408	.	.	.	Note=intergenic_na;ID=TSD3_2_Tourist_10;Tourist
NC_030381.1	MH	MITE	11786963	11787221	.	.	.	Note=intergenic_na;ID=DcS10_1;Stowaway
NC_030381.1	MH	MITE	11792434	11792681	.	.	.	Note=intergenic_na;ID=DcS6_1;Stowaway
NC_030381.1	MH	MITE	11794595	11794967	.	.	.	Note=intergenic_na;ID=TSD3_1_Tourist_3;Tourist
NC_030381.1	MH	MITE	11928667	11928970	.	.	.	Note=upstream_LOC108202330;ID=DcS2;Stowaway
NC_030381.1	MH	MITE	12038714	12038930	.	.	.	Note=downstream_LOC108218483;ID=DcS10_1;Stowaway
NC_030381.1	MH	MITE	12051164	12051855	.	.	.	Note=intergenic_na;ID=TSD8_TA_hAT_33_3;hAT
NC_030381.1	MH	MITE	12068941	12069588	.	.	.	Note=intergenic_na;ID=12_MuTA;Mutator
NC_030381.1	MH	MITE	12070572	12070778	.	.	.	Note=intergenic_na;ID=TSD3_8_Tourist_3;Tourist
NC_030381.1	MH	MITE	12077611	12077858	.	.	.	Note=3'UTR_LOC108202111;ID=DcS6_1;Stowaway
NC_030381.1	MH	MITE	12088648	12088849	.	.	.	Note=intergenic_na;ID=TSD3_13_Tourist_2;Tourist
NC_030381.1	MH	MITE	12088968	12089279	.	.	.	Note=intergenic_na;ID=DcS5;Stowaway
NC_030381.1	MH	MITE	12089378	12089631	.	.	.	Note=intergenic_na;ID=DcS9_1;Stowaway
NC_030381.1	MH	MITE	12093668	12093910	.	.	.	Note=intergenic_na;ID=DcS6_1;Stowaway
NC_030381.1	MH	MITE	12094965	12095319	.	.	.	Note=downstream_LOC108203076;ID=TSD3_2_Tourist_8;Tourist
NC_030381.1	MH	MITE	12103561	12103878	.	.	.	Note=upstream_LOC108203076;ID=TSD8_TA_hAT_5;hAT
NC_030381.1	MH	MITE	12104501	12105628	.	.	.	Note=intergenic_na;ID=TSD9_9_Mu_4;Mutator
NC_030381.1	MH	MITE	12140925	12141505	.	.	.	Note=intergenic_na;ID=3_MuTA;Mutator
NC_030381.1	MH	MITE	12141556	12142131	.	.	.	Note=intergenic_na;ID=3_MuTA;Mutator
NC_030381.1	MH	MITE	12144046	12144428	.	.	.	Note=intergenic_na;ID=TSD3_1_Tourist_1;Tourist
NC_030381.1	MH	MITE	12149300	12149565	.	.	.	Note=intergenic_na;ID=DcS4_2;Stowaway
NC_030381.1	MH	MITE	12190478	12190847	.	.	.	Note=intergenic_na;ID=8_MuTA;Mutator
NC_030381.1	MH	MITE	12193801	12194190	.	.	.	Note=intergenic_na;ID=TSD10_3_Mu;Mutator
NC_030381.1	MH	MITE	12205020	12205691	.	.	.	Note=upstream_LOC108218515;ID=TSD9_2_Mu_1;Mutator
NC_030381.1	MH	MITE	12210323	12210576	.	.	.	Note=intergenic_na;ID=DcS7c;Stowaway
NC_030381.1	MH	MITE	12238271	12238436	.	.	.	Note=intergenic_na;ID=TSD9_pu1_Mu_1;Mutator
NC_030381.1	MH	MITE	12238669	12239047	.	.	.	Note=intergenic_na;ID=TSD3_2_Tourist_1;Tourist
NC_030381.1	MH	MITE	12242601	12242917	.	.	.	Note=intergenic_na;ID=TSD3_7_Tourist_2;Tourist
NC_030381.1	MH	MITE	12242921	12243226	.	.	.	Note=intergenic_na;ID=TSD3_7_Tourist_3;Tourist
NC_030381.1	MH	MITE	12314934	12315237	.	.	.	Note=intergenic_na;ID=DcS7b;Stowaway
NC_030381.1	MH	MITE	12315728	12315935	.	.	.	Note=intergenic_na;ID=TSD3_13_Tourist_2;Tourist
NC_030381.1	MH	MITE	12320542	12320834	.	.	.	Note=downstream_LOC108204848;ID=DcS18;Stowaway
NC_030381.1	MH	MITE	12321179	12321428	.	.	.	Note=downstream_LOC108204848;ID=DcS6_1;Stowaway
NC_030381.1	MH	MITE	12322318	12323124	.	.	.	Note=intergenic_na;ID=TSD9_1_Mu_3;Mutator
NC_030381.1	MH	MITE	12325362	12325664	.	.	.	Note=intergenic_na;ID=TSD3_7_Tourist_2;Tourist
NC_030381.1	MH	MITE	12325695	12325981	.	.	.	Note=intergenic_na;ID=TSD3_7_Tourist_1;Tourist
NC_030381.1	MH	MITE	12380739	12380983	.	.	.	Note=downstream_LOC108218546;ID=DcS9_1;Stowaway
NC_030381.1	MH	MITE	12423318	12423745	.	.	.	Note=downstream_LOC108213977;ID=TSDun_2;UC
NC_030381.1	MH	MITE	12431253	12431799	.	.	.	Note=downstream_LOC108204251;ID=TSD10_1_Mu_4;Mutator
NC_030381.1	MH	MITE	12532826	12533351	.	.	.	Note=intergenic_na;ID=3_MuTA;Mutator
NC_030381.1	MH	MITE	12545628	12546063	.	.	.	Note=intergenic_na;ID=7_MuTA;Mutator
NC_030381.1	MH	MITE	12549278	12550438	.	.	.	Note=upstream_LOC108204960;ID=TSD9_1_Mu_1;Mutator
NC_030381.1	MH	MITE	12550540	12550755	.	.	.	Note=upstream_LOC108204960;ID=DcS9_1;Stowaway
NC_030381.1	MH	MITE	12557668	12558094	.	.	.	Note=intron_LOC108204960;ID=TSD8_4_hAT_3;hAT
NC_030381.1	MH	MITE	12560957	12561690	.	.	.	Note=downstream_LOC108204960;ID=TSD8_TA_hAT_1;hAT
NC_030381.1	MH	MITE	12575074	12575355	.	.	.	Note=intron_LOC108197757;ID=DcS8;Stowaway
NC_030381.1	MH	MITE	12587076	12587273	.	.	.	Note=intergenic_na;ID=TSD9_6_Mu_2;Mutator
NC_030381.1	MH	MITE	12589407	12590042	.	.	.	Note=intergenic_na;ID=TSD8_TA_hAT_28;hAT
NC_030381.1	MH	MITE	12611344	12611830	.	.	.	Note=intergenic_na;ID=TSD10_1_Mu_1;Mutator
NC_030381.1	MH	MITE	12677327	12677894	.	.	.	Note=intron_LOC108205120;ID=4_MuTA;Mutator
NC_030381.1	MH	MITE	12681906	12682128	.	.	.	Note=intron_LOC108205120;ID=TSD3_13_Tourist_1;Tourist
NC_030381.1	MH	MITE	12685107	12685289	.	.	.	Note=upstream_LOC108218608;ID=TSD3_13_Tourist_1;Tourist
NC_030381.1	MH	MITE	12703550	12703797	.	.	.	Note=E/5'UTR_LOC108218613;ID=DcS6_1;Stowaway
NC_030381.1	MH	MITE	12709874	12710302	.	.	.	Note=intergenic_na;ID=TSDun_2;UC
NC_030381.1	MH	MITE	12725539	12725884	.	.	.	Note=intergenic_na;ID=TSD8_11_hAT_6;hAT
NC_030381.1	MH	MITE	12726969	12727230	.	.	.	Note=intergenic_na;ID=DcS7b;Stowaway
NC_030381.1	MH	MITE	12746558	12746801	.	.	.	Note=intergenic_na;ID=DcS6_2;Stowaway
NC_030381.1	MH	MITE	12750112	12750528	.	.	.	Note=intergenic_na;ID=8_MuTA;Mutator
NC_030381.1	MH	MITE	12750743	12751159	.	.	.	Note=intergenic_na;ID=TSD8_12_hAT_1;hAT
NC_030381.1	MH	MITE	12765261	12765443	.	.	.	Note=intergenic_na;ID=TSD8_4_hAT_1;hAT
NC_030381.1	MH	MITE	12802899	12803106	.	.	.	Note=intergenic_na;ID=TSD8_3_hAT_6;hAT
NC_030381.1	MH	MITE	12811300	12811592	.	.	.	Note=upstream_LOC108198276;ID=DcS2;Stowaway
NC_030381.1	MH	MITE	12814283	12814582	.	.	.	Note=upstream_LOC108200566;ID=TSD3_7_Tourist_1;Tourist
NC_030381.1	MH	MITE	12814586	12815020	.	.	.	Note=upstream_LOC108200566;ID=TSD3_15_Tourist;Tourist
NC_030381.1	MH	MITE	12816583	12816785	.	.	.	Note=downstream_LOC108209595;ID=TSD3_13_Tourist_2;Tourist
NC_030381.1	MH	MITE	12828444	12828773	.	.	.	Note=intergenic_na;ID=TSD8_TA_hAT_5;hAT
NC_030381.1	MH	MITE	12830205	12830739	.	.	.	Note=intergenic_na;ID=TSD8_TA_hAT_8;hAT
NC_030381.1	MH	MITE	12855392	12855641	.	.	.	Note=intron_LOC108201303;ID=DcS6_1;Stowaway
NC_030381.1	MH	MITE	12861812	12862015	.	.	.	Note=upstream_LOC108209525;ID=TSD3_13_Tourist_2;Tourist
NC_030381.1	MH	MITE	12949032	12949333	.	.	.	Note=intron_LOC108202174;ID=DcS15;Stowaway
NC_030381.1	MH	MITE	12989992	12990293	.	.	.	Note=upstream_LOC108202160;ID=DcS15;Stowaway
NC_030381.1	MH	MITE	13036402	13036575	.	.	.	Note=intergenic_na;ID=TSD9_6_Mu_1;Mutator
NC_030381.1	MH	MITE	13036629	13037005	.	.	.	Note=intergenic_na;ID=TSD3_1_Tourist_3;Tourist
NC_030381.1	MH	MITE	13121780	13122286	.	.	.	Note=intron_LOC108218697;ID=TSD10_4_Mu_5;Mutator
NC_030381.1	MH	MITE	13123997	13124282	.	.	.	Note=intron_LOC108218697;ID=TSD3_1_Tourist_4;Tourist
NC_030381.1	MH	MITE	13129250	13129660	.	.	.	Note=intron_LOC108218697;ID=TSD3_15_Tourist;Tourist
NC_030381.1	MH	MITE	13137630	13137884	.	.	.	Note=intron_LOC108212857;ID=DcS9_1;Stowaway
NC_030381.1	MH	MITE	13143921	13144175	.	.	.	Note=intergenic_na;ID=DcS9_1;Stowaway
NC_030381.1	MH	MITE	13144884	13145293	.	.	.	Note=downstream_LOC108196162;ID=TSD8_TA_hAT_3;hAT
NC_030381.1	MH	MITE	13150399	13150674	.	.	.	Note=downstream_LOC108213603;ID=DcS8;Stowaway
NC_030381.1	MH	MITE	13155004	13155449	.	.	.	Note=upstream_LOC108213603;ID=TSD8_TA_hAT_9;hAT
NC_030381.1	MH	MITE	13158422	13158682	.	.	.	Note=downstream_LOC108205671;ID=TSD8_9_hAT_2;hAT
NC_030381.1	MH	MITE	13210821	13210983	.	.	.	Note=upstream_LOC108199870;ID=TSD2_1_UC_1;UC
NC_030381.1	MH	MITE	13217993	13218368	.	.	.	Note=intron_LOC108215957;ID=TSD3_2_Tourist_1;Tourist
NC_030381.1	MH	MITE	13219268	13219579	.	.	.	Note=intron_LOC108215957;ID=TSD3_10_Tourist;Tourist
NC_030381.1	MH	MITE	13225945	13226328	.	.	.	Note=intergenic_na;ID=TSD3_2_Tourist_6;Tourist
NC_030381.1	MH	MITE	13235364	13235543	.	.	.	Note=downstream_LOC108215427;ID=TSD3_8_Tourist_1;Tourist
NC_030381.1	MH	MITE	13249466	13250058	.	.	.	Note=intergenic_na;ID=TSD3_8_Tourist_2;Tourist
NC_030381.1	MH	MITE	13261568	13262300	.	.	.	Note=intergenic_na;ID=TSD8_TA_hAT_24;hAT
NC_030381.1	MH	MITE	13281554	13281872	.	.	.	Note=upstream_LOC108205312;ID=TSD8_TA_hAT_5;hAT
NC_030381.1	MH	MITE	13284460	13284905	.	.	.	Note=intron_LOC108205312;ID=TSD8_4_hAT_2;hAT
NC_030381.1	MH	MITE	13290664	13290953	.	.	.	Note=intron_LOC108205312;ID=DcS35;Stowaway
NC_030381.1	MH	MITE	13312250	13312911	.	.	.	Note=intergenic_na;ID=TSD8_TA_hAT_7;hAT
NC_030381.1	MH	MITE	13313510	13314176	.	.	.	Note=intergenic_na;ID=TSD9_2_Mu_1;Mutator
NC_030381.1	MH	MITE	13321272	13321583	.	.	.	Note=intron_LOC108204936;ID=TSD3_3_Tourist_3;Tourist
NC_030381.1	MH	MITE	13324854	13325105	.	.	.	Note=3'UTR_LOC108204936;ID=DcS6_1;Stowaway
NC_030381.1	MH	MITE	13336477	13336863	.	.	.	Note=intron_LOC108205388;ID=TSD3_16_Tourist;Tourist
NC_030381.1	MH	MITE	13336985	13337213	.	.	.	Note=intron_LOC108205388;ID=DcS6_2;Stowaway
NC_030381.1	MH	MITE	13344774	13345066	.	.	.	Note=intron_LOC108205388;ID=DcS24;Stowaway
NC_030381.1	MH	MITE	13385966	13386370	.	.	.	Note=intergenic_na;ID=TSD3_3_Tourist_1;Tourist
NC_030381.1	MH	MITE	13392664	13393033	.	.	.	Note=intergenic_na;ID=TSD3_2_Tourist_1;Tourist
NC_030381.1	MH	MITE	13394295	13394479	.	.	.	Note=intergenic_na;ID=TSD3_13_Tourist_1;Tourist
NC_030381.1	MH	MITE	13395571	13395789	.	.	.	Note=upstream_LOC108218723;ID=DcS10_1;Stowaway
NC_030381.1	MH	MITE	13399861	13400140	.	.	.	Note=intergenic_na;ID=TSD3_7_Tourist_1;Tourist
NC_030381.1	MH	MITE	13404532	13404805	.	.	.	Note=intergenic_na;ID=DcS5;Stowaway
NC_030381.1	MH	MITE	13408692	13408985	.	.	.	Note=upstream_LOC108202887;ID=TSD3_9_Tourist_2;Tourist
NC_030381.1	MH	MITE	13409007	13409199	.	.	.	Note=upstream_LOC108202887;ID=TSD9_6_Mu_2;Mutator
NC_030381.1	MH	MITE	13429646	13429896	.	.	.	Note=intron_LOC108200610;ID=DcS6_1;Stowaway
NC_030381.1	MH	MITE	13434319	13434829	.	.	.	Note=3'UTR_LOC108204080;ID=TSD10_1_Mu_1;Mutator
NC_030381.1	MH	MITE	13444725	13445174	.	.	.	Note=intergenic_na;ID=7_MuTA;Mutator
NC_030381.1	MH	MITE	13446258	13446492	.	.	.	Note=intergenic_na;ID=DcS3_1;Stowaway
NC_030381.1	MH	MITE	13450881	13451134	.	.	.	Note=intergenic_na;ID=DcS27;Stowaway
NC_030381.1	MH	MITE	13453249	13453498	.	.	.	Note=intergenic_na;ID=DcS6_1;Stowaway
NC_030381.1	MH	MITE	13455686	13455935	.	.	.	Note=intergenic_na;ID=DcS6_1;Stowaway
NC_030381.1	MH	MITE	13456579	13456901	.	.	.	Note=intergenic_na;ID=TSD3_2_Tourist_3;Tourist
NC_030381.1	MH	MITE	13464733	13464944	.	.	.	Note=downstream_LOC108197299;ID=TSD3_13_Tourist_2;Tourist
NC_030381.1	MH	MITE	13490418	13490628	.	.	.	Note=intergenic_na;ID=TSD3_13_Tourist_1;Tourist
NC_030381.1	MH	MITE	13491355	13491491	.	.	.	Note=intergenic_na;ID=TSD8_1_hAT_1;hAT
NC_030381.1	MH	MITE	13494007	13494389	.	.	.	Note=E/5'UTR_LOC108218749;ID=TSDun_7;UC
NC_030381.1	MH	MITE	13497084	13497474	.	.	.	Note=downstream_LOC108218749;ID=TSDun_7;UC
NC_030381.1	MH	MITE	13514906	13515299	.	.	.	Note=intergenic_na;ID=TSDun_7;UC
NC_030381.1	MH	MITE	13515936	13516957	.	.	.	Note=intergenic_na;ID=TSD9_1_Mu_7;Mutator
NC_030381.1	MH	MITE	13527602	13528349	.	.	.	Note=intergenic_na;ID=TSD8_TA_hAT_1;hAT
NC_030381.1	MH	MITE	13542140	13542367	.	.	.	Note=upstream_LOC108204862;ID=DcS6_2;Stowaway
NC_030381.1	MH	MITE	13543579	13543874	.	.	.	Note=intron_LOC108204862;ID=TSD3_7_Tourist_1;Tourist
NC_030381.1	MH	MITE	13560416	13560665	.	.	.	Note=intergenic_na;ID=DcS13;Stowaway
NC_030381.1	MH	MITE	13560738	13561073	.	.	.	Note=intergenic_na;ID=DcS21;Stowaway
NC_030381.1	MH	MITE	13587381	13587596	.	.	.	Note=intron_LOC108202250;ID=DcS6_2;Stowaway
NC_030381.1	MH	MITE	13621764	13621955	.	.	.	Note=intergenic_na;ID=TSD9_5_Mu_1;Mutator
NC_030381.1	MH	MITE	13622139	13622378	.	.	.	Note=intergenic_na;ID=DcS10_1;Stowaway
NC_030381.1	MH	MITE	13628126	13629055	.	.	.	Note=intergenic_na;ID=TSD8_11_hAT_10;hAT
NC_030381.1	MH	MITE	13643290	13643503	.	.	.	Note=intergenic_na;ID=DcS13;Stowaway
NC_030381.1	MH	MITE	13643758	13644227	.	.	.	Note=downstream_LOC108194202;ID=TSD9_7_Mu_2;Mutator
NC_030381.1	MH	MITE	13656586	13656753	.	.	.	Note=intergenic_na;ID=TSD9_5_Mu_2;Mutator
NC_030381.1	MH	MITE	13659278	13659482	.	.	.	Note=intergenic_na;ID=TSD3_13_Tourist_2;Tourist
NC_030381.1	MH	MITE	13660892	13661267	.	.	.	Note=intergenic_na;ID=TSD3_2_Tourist_1;Tourist
NC_030381.1	MH	MITE	13664944	13665246	.	.	.	Note=intergenic_na;ID=DcS1_1;Stowaway
NC_030381.1	MH	MITE	13667681	13667860	.	.	.	Note=intergenic_na;ID=TSD9_5_Mu_3;Mutator
NC_030381.1	MH	MITE	13684190	13684380	.	.	.	Note=intergenic_na;ID=DcS3_1;Stowaway
NC_030381.1	MH	MITE	13707037	13707168	.	.	.	Note=intergenic_na;ID=TSDun_3;UC
NC_030381.1	MH	MITE	13716902	13717052	.	.	.	Note=intergenic_na;ID=TSDun_3;UC
NC_030381.1	MH	MITE	13717146	13717588	.	.	.	Note=intergenic_na;ID=7_MuTA;Mutator
NC_030381.1	MH	MITE	13718270	13718628	.	.	.	Note=intergenic_na;ID=6_MuTA;Mutator
NC_030381.1	MH	MITE	13719474	13719851	.	.	.	Note=intergenic_na;ID=TSD8_TA_hAT_17;hAT
NC_030381.1	MH	MITE	13727010	13727379	.	.	.	Note=intergenic_na;ID=TSD8_TA_hAT_17;hAT
NC_030381.1	MH	MITE	13727656	13727873	.	.	.	Note=intergenic_na;ID=DcS3_2;Stowaway
NC_030381.1	MH	MITE	13729207	13729526	.	.	.	Note=intergenic_na;ID=TSDun_1;UC
NC_030381.1	MH	MITE	13734051	13734321	.	.	.	Note=intergenic_na;ID=DcS18;Stowaway
NC_030381.1	MH	MITE	13737645	13737926	.	.	.	Note=intergenic_na;ID=DcS18;Stowaway
NC_030381.1	MH	MITE	13769698	13769966	.	.	.	Note=intergenic_na;ID=DcS1_1;Stowaway
NC_030381.1	MH	MITE	13771235	13771459	.	.	.	Note=intergenic_na;ID=TSD3_13_Tourist_1;Tourist
NC_030381.1	MH	MITE	13792225	13792449	.	.	.	Note=intron_LOC108218787;ID=TSD3_13_Tourist_1;Tourist
NC_030381.1	MH	MITE	13837926	13838543	.	.	.	Note=intron_LOC108205457;ID=TSD8_7_hAT;hAT
NC_030381.1	MH	MITE	13845229	13845566	.	.	.	Note=downstream_LOC108205458;ID=TSD8_TA_hAT_3;hAT
NC_030381.1	MH	MITE	13969524	13969946	.	.	.	Note=intergenic_na;ID=TSD10_3_Mu;Mutator
NC_030381.1	MH	MITE	13979070	13979465	.	.	.	Note=intergenic_na;ID=8_MuTA;Mutator
NC_030381.1	MH	MITE	13981076	13981311	.	.	.	Note=intergenic_na;ID=DcS13;Stowaway
NC_030381.1	MH	MITE	14051766	14051936	.	.	.	Note=downstream_LOC108197678;ID=TSD9_pu1_Mu_1;Mutator
NC_030381.1	MH	MITE	14056035	14056366	.	.	.	Note=intron_LOC108213613;ID=1_MuTA;Mutator
NC_030381.1	MH	MITE	14064279	14064673	.	.	.	Note=intergenic_na;ID=TSD3_2_Tourist_3;Tourist
NC_030381.1	MH	MITE	14064765	14065085	.	.	.	Note=intergenic_na;ID=TSDun_1;UC
NC_030381.1	MH	MITE	14094531	14094917	.	.	.	Note=intergenic_na;ID=TSD3_2_Tourist_9;Tourist
NC_030381.1	MH	MITE	14122932	14123182	.	.	.	Note=upstream_LOC108218828;ID=DcS6_1;Stowaway
NC_030381.1	MH	MITE	14136566	14136876	.	.	.	Note=intergenic_na;ID=TSD3_13_Tourist_3;Tourist
NC_030381.1	MH	MITE	14142109	14142412	.	.	.	Note=upstream_LOC108200298;ID=DcS2;Stowaway
NC_030381.1	MH	MITE	14151840	14152082	.	.	.	Note=upstream_TRNAL;ID=TSD3_13_Tourist_2;Tourist
NC_030381.1	MH	MITE	14182683	14182958	.	.	.	Note=downstream_LOC108204237;ID=DcS5;Stowaway
NC_030381.1	MH	MITE	14184079	14184240	.	.	.	Note=intergenic_na;ID=TSDun_4;UC
NC_030381.1	MH	MITE	14199250	14199569	.	.	.	Note=intergenic_na;ID=TSD3_5_Tourist_6;Tourist
NC_030381.1	MH	MITE	14199570	14199776	.	.	.	Note=intergenic_na;ID=TSD3_13_Tourist_2;Tourist
NC_030381.1	MH	MITE	14207225	14207597	.	.	.	Note=upstream_LOC108202605;ID=TSD3_1_Tourist_3;Tourist
NC_030381.1	MH	MITE	14208443	14208815	.	.	.	Note=intron_LOC108202605;ID=TSD3_1_Tourist_3;Tourist
NC_030381.1	MH	MITE	14218674	14219075	.	.	.	Note=intergenic_na;ID=5_MuTA;Mutator
NC_030381.1	MH	MITE	14221524	14221716	.	.	.	Note=intergenic_na;ID=TSD9_5_Mu_1;Mutator
NC_030381.1	MH	MITE	14224502	14224687	.	.	.	Note=intergenic_na;ID=TSD8_3_hAT_2;hAT
NC_030381.1	MH	MITE	14225824	14226566	.	.	.	Note=upstream_LOC108198230;ID=TSD8_TA_hAT_4;hAT
NC_030381.1	MH	MITE	14227011	14227202	.	.	.	Note=upstream_LOC108198230;ID=TSD9_5_Mu_1;Mutator
NC_030381.1	MH	MITE	14243421	14243583	.	.	.	Note=intron_LOC108204278;ID=TSD3_8_Tourist_1;Tourist
NC_030381.1	MH	MITE	14251485	14251737	.	.	.	Note=intron_LOC108204277;ID=DcS6_1;Stowaway
NC_030381.1	MH	MITE	14340134	14340507	.	.	.	Note=intergenic_na;ID=TSD3_5_Tourist_2;Tourist
NC_030381.1	MH	MITE	14375262	14375485	.	.	.	Note=intergenic_na;ID=DcS6_1;Stowaway
NC_030381.1	MH	MITE	14509532	14509704	.	.	.	Note=intergenic_na;ID=TSD9_6_Mu_1;Mutator
NC_030381.1	MH	MITE	14510305	14510597	.	.	.	Note=intergenic_na;ID=DcS25;Stowaway
NC_030381.1	MH	MITE	14512113	14512287	.	.	.	Note=intergenic_na;ID=TSD8_3_hAT_1;hAT
NC_030381.1	MH	MITE	14515051	14515314	.	.	.	Note=intergenic_na;ID=DcS4_2;Stowaway
NC_030381.1	MH	MITE	14535034	14535225	.	.	.	Note=intergenic_na;ID=TSD9_5_Mu_1;Mutator
NC_030381.1	MH	MITE	14539077	14539368	.	.	.	Note=intergenic_na;ID=DcS2;Stowaway
NC_030381.1	MH	MITE	14539550	14539783	.	.	.	Note=intergenic_na;ID=DcS3_1;Stowaway
NC_030381.1	MH	MITE	14539814	14540349	.	.	.	Note=intergenic_na;ID=TSD8_TA_hAT_8;hAT
NC_030381.1	MH	MITE	14546049	14546283	.	.	.	Note=intron_LOC108210415;ID=DcS12;Stowaway
NC_030381.1	MH	MITE	14615784	14616465	.	.	.	Note=intergenic_na;ID=TSD8_TA_hAT_24;hAT
NC_030381.1	MH	MITE	14617840	14618598	.	.	.	Note=intergenic_na;ID=TSD8_TA_hAT_37_2;hAT
NC_030381.1	MH	MITE	14625973	14626284	.	.	.	Note=intron_LOC108204215;ID=DcS5;Stowaway
NC_030381.1	MH	MITE	14626505	14626953	.	.	.	Note=intron_LOC108204215;ID=TSD8_4_hAT_3;hAT
NC_030381.1	MH	MITE	14655106	14655314	.	.	.	Note=intron_LOC108218878;ID=TSD3_13_Tourist_2;Tourist
NC_030381.1	MH	MITE	14661532	14661808	.	.	.	Note=intergenic_na;ID=1_MuTA;Mutator
NC_030381.1	MH	MITE	14661900	14662256	.	.	.	Note=intergenic_na;ID=6_MuTA;Mutator
NC_030381.1	MH	MITE	14690444	14690807	.	.	.	Note=downstream_LOC108197803;ID=TSD3_2_Tourist_11;Tourist
NC_030381.1	MH	MITE	14691150	14692204	.	.	.	Note=intergenic_na;ID=TSD9_8_Mu;Mutator
NC_030381.1	MH	MITE	14701663	14701903	.	.	.	Note=intergenic_na;ID=DcS31;Stowaway
NC_030381.1	MH	MITE	14702369	14702576	.	.	.	Note=intergenic_na;ID=TSD3_13_Tourist_2;Tourist
NC_030381.1	MH	MITE	14710009	14710258	.	.	.	Note=upstream_LOC108205113;ID=DcS13;Stowaway
NC_030381.1	MH	MITE	14762560	14762875	.	.	.	Note=intergenic_na;ID=DcS25;Stowaway
NC_030381.1	MH	MITE	14766596	14766798	.	.	.	Note=intron_LOC108214904;ID=TSD3_13_Tourist_1;Tourist
NC_030381.1	MH	MITE	14774763	14775005	.	.	.	Note=intergenic_na;ID=TSD3_13_Tourist_2;Tourist
NC_030381.1	MH	MITE	14803793	14804006	.	.	.	Note=intergenic_na;ID=DcS7c;Stowaway
NC_030381.1	MH	MITE	14819005	14819218	.	.	.	Note=intergenic_na;ID=DcS3_1;Stowaway
NC_030381.1	MH	MITE	14819737	14820916	.	.	.	Note=downstream_LOC108218942;ID=TSD9_1_Mu_1;Mutator
NC_030381.1	MH	MITE	14822061	14822234	.	.	.	Note=upstream_LOC108218942;ID=TSD9_6_Mu_1;Mutator
NC_030381.1	MH	MITE	14826943	14827315	.	.	.	Note=upstream_LOC108218949;ID=TSD3_2_Tourist_2;Tourist
NC_030381.1	MH	MITE	14845064	14845360	.	.	.	Note=intergenic_na;ID=DcS2;Stowaway
NC_030381.1	MH	MITE	14850353	14850831	.	.	.	Note=intergenic_na;ID=TSD9_13_Mu;Mutator
NC_030381.1	MH	MITE	14851911	14852842	.	.	.	Note=intergenic_na;ID=TSD8_11_hAT_10;hAT
NC_030381.1	MH	MITE	14909437	14909695	.	.	.	Note=intergenic_na;ID=DcS7b;Stowaway
NC_030381.1	MH	MITE	14922415	14922603	.	.	.	Note=intergenic_na;ID=TSD9_5_Mu_1;Mutator
NC_030381.1	MH	MITE	14925109	14925359	.	.	.	Note=intergenic_na;ID=DcS10_1;Stowaway
NC_030381.1	MH	MITE	14933629	14934042	.	.	.	Note=intergenic_na;ID=2_MuTA;Mutator
NC_030381.1	MH	MITE	14945536	14945916	.	.	.	Note=intergenic_na;ID=Krak;Tourist
NC_030381.1	MH	MITE	14949373	14949610	.	.	.	Note=downstream_LOC108223244;ID=DcS13;Stowaway
NC_030381.1	MH	MITE	14955562	14956223	.	.	.	Note=downstream_LOC108205433;ID=TSD9_2_Mu_1;Mutator
NC_030381.1	MH	MITE	14966386	14967133	.	.	.	Note=upstream_LOC108205433;ID=TSD8_TA_hAT_4;hAT
NC_030381.1	MH	MITE	15005535	15006107	.	.	.	Note=intergenic_na;ID=TSD8_6_hAT;hAT
NC_030381.1	MH	MITE	15061994	15062368	.	.	.	Note=5'UTR_LOC108225300;ID=TSD3_2_Tourist_10;Tourist
NC_030381.1	MH	MITE	15063762	15064124	.	.	.	Note=upstream_LOC108225300;ID=Krak;Tourist
NC_030381.1	MH	MITE	15106473	15107032	.	.	.	Note=intergenic_na;ID=3_MuTA;Mutator
NC_030381.1	MH	MITE	15113399	15113845	.	.	.	Note=upstream_LOC108213017;ID=TSD10_1_Mu_1;Mutator
NC_030381.1	MH	MITE	15125812	15126018	.	.	.	Note=upstream_LOC108209246;ID=TSD3_13_Tourist_2;Tourist
NC_030381.1	MH	MITE	15139110	15139686	.	.	.	Note=intergenic_na;ID=3_MuTA;Mutator
NC_030381.1	MH	MITE	15155816	15156006	.	.	.	Note=intergenic_na;ID=DcS3_2;Stowaway
NC_030381.1	MH	MITE	15175085	15175313	.	.	.	Note=intergenic_na;ID=DcS6_1;Stowaway
NC_030381.1	MH	MITE	15196845	15197058	.	.	.	Note=intron_LOC108227926;ID=TSD3_13_Tourist_2;Tourist
NC_030381.1	MH	MITE	15211307	15211774	.	.	.	Note=upstream_LOC108204368;ID=TSD10_1_Mu_2;Mutator
NC_030381.1	MH	MITE	15217721	15218106	.	.	.	Note=intergenic_na;ID=TSD3_1_Tourist_1;Tourist
NC_030381.1	MH	MITE	15218161	15218560	.	.	.	Note=intergenic_na;ID=TSD3_2_Tourist_3;Tourist
NC_030381.1	MH	MITE	15226110	15226420	.	.	.	Note=intron_LOC108202768;ID=TSD3_10_Tourist;Tourist
NC_030381.1	MH	MITE	15241613	15241903	.	.	.	Note=intron_LOC108202768;ID=DcS8;Stowaway
NC_030381.1	MH	MITE	15260954	15261209	.	.	.	Note=downstream_LOC108204391;ID=DcS26;Stowaway
NC_030381.1	MH	MITE	15271224	15271431	.	.	.	Note=intron_LOC108205497;ID=DcS33;Stowaway
NC_030381.1	MH	MITE	15276703	15277136	.	.	.	Note=intergenic_na;ID=7_MuTA;Mutator
NC_030381.1	MH	MITE	15277189	15277847	.	.	.	Note=intergenic_na;ID=TSD8_TA_hAT_21;hAT
NC_030381.1	MH	MITE	15281477	15281656	.	.	.	Note=intron_LOC108201851;ID=DcS11;Stowaway
NC_030381.1	MH	MITE	15288097	15288547	.	.	.	Note=E/3'UTR_LOC108219071;ID=TSD8_9_hAT_1;hAT
NC_030381.1	MH	MITE	15295179	15295473	.	.	.	Note=intergenic_na;ID=TSD8_3_hAT_3;hAT
NC_030381.1	MH	MITE	15325121	15325354	.	.	.	Note=intron_LOC108204308;ID=DcS6_1;Stowaway
NC_030381.1	MH	MITE	15328494	15328755	.	.	.	Note=intron_LOC108204308;ID=DcS1_1;Stowaway
NC_030381.1	MH	MITE	15363081	15363615	.	.	.	Note=intergenic_na;ID=TSD10_1_Mu_1;Mutator
NC_030381.1	MH	MITE	15369344	15369769	.	.	.	Note=intron_LOC108204254;ID=2_MuTA;Mutator
NC_030381.1	MH	MITE	15376433	15376792	.	.	.	Note=5'UTR_LOC108193944;ID=TSD3_2_Tourist_3;Tourist
NC_030381.1	MH	MITE	15389968	15390361	.	.	.	Note=intergenic_na;ID=TSD8_3_hAT_5;hAT
NC_030381.1	MH	MITE	15407868	15408102	.	.	.	Note=intron_LOC108204910;ID=DcS3_1;Stowaway
NC_030381.1	MH	MITE	15440036	15440451	.	.	.	Note=downstream_LOC108204881;ID=8_MuTA;Mutator
NC_030381.1	MH	MITE	15451602	15451930	.	.	.	Note=intron_LOC108204881;ID=1_MuTA;Mutator
NC_030381.1	MH	MITE	15684451	15684723	.	.	.	Note=upstream_LOC108203719;ID=TSD10_3_Mu;Mutator
NC_030381.1	MH	MITE	15713348	15713669	.	.	.	Note=intron_LOC108205269;ID=TSD3_2_Tourist_1;Tourist
NC_030381.1	MH	MITE	15713671	15713921	.	.	.	Note=intron_LOC108205269;ID=DcS6_1;Stowaway
NC_030381.1	MH	MITE	15716903	15717125	.	.	.	Note=intergenic_na;ID=DcS10_1;Stowaway
NC_030381.1	MH	MITE	15717546	15717909	.	.	.	Note=intergenic_na;ID=TSD3_5_Tourist_3;Tourist
NC_030381.1	MH	MITE	15787722	15787922	.	.	.	Note=downstream_LOC108219141;ID=TSD9_6_Mu_2;Mutator
NC_030381.1	MH	MITE	15858454	15858688	.	.	.	Note=upstream_LOC108198760;ID=DcS12;Stowaway
NC_030381.1	MH	MITE	15860231	15860465	.	.	.	Note=intergenic_na;ID=DcS9_2;Stowaway
NC_030381.1	MH	MITE	15861556	15861893	.	.	.	Note=intergenic_na;ID=Krak;Tourist
NC_030381.1	MH	MITE	15921587	15921848	.	.	.	Note=upstream_LOC108208514;ID=DcS5;Stowaway
NC_030381.1	MH	MITE	15924311	15924614	.	.	.	Note=intergenic_na;ID=DcS7b;Stowaway
NC_030381.1	MH	MITE	15928292	15928496	.	.	.	Note=intergenic_na;ID=TSD3_13_Tourist_2;Tourist
NC_030381.1	MH	MITE	15934679	15935173	.	.	.	Note=upstream_LOC108194741;ID=TSD8_TA_hAT_6;hAT
NC_030381.1	MH	MITE	15940288	15940546	.	.	.	Note=upstream_LOC108213930;ID=DcS10_1;Stowaway
NC_030381.1	MH	MITE	15944313	15944571	.	.	.	Note=intergenic_na;ID=DcS10_1;Stowaway
NC_030381.1	MH	MITE	15982148	15982356	.	.	.	Note=downstream_LOC108212711;ID=DcS10_1;Stowaway
NC_030381.1	MH	MITE	15988380	15989067	.	.	.	Note=intron_LOC108219174;ID=TSD8_TA_hAT_14;hAT
NC_030381.1	MH	MITE	15990318	15990894	.	.	.	Note=intron_LOC108219174;ID=TSD8_TA_hAT_14;hAT
NC_030381.1	MH	MITE	16006348	16006774	.	.	.	Note=intergenic_na;ID=TSDun_2;UC
NC_030381.1	MH	MITE	16007052	16007343	.	.	.	Note=downstream_LOC108206786;ID=DcS18;Stowaway
NC_030381.1	MH	MITE	16011521	16011779	.	.	.	Note=intergenic_na;ID=DcS10_1;Stowaway
NC_030381.1	MH	MITE	16013150	16013676	.	.	.	Note=intergenic_na;ID=TSD8_TA_hAT_8;hAT
NC_030381.1	MH	MITE	16015386	16015685	.	.	.	Note=intergenic_na;ID=DcS15;Stowaway
NC_030381.1	MH	MITE	16016941	16017193	.	.	.	Note=intergenic_na;ID=DcS2;Stowaway
NC_030381.1	MH	MITE	16025290	16025945	.	.	.	Note=upstream_LOC108211425;ID=TSD8_TA_hAT_1;hAT
NC_030381.1	MH	MITE	16028442	16028698	.	.	.	Note=intergenic_na;ID=DcS9_1;Stowaway
NC_030381.1	MH	MITE	16030129	16030358	.	.	.	Note=intergenic_na;ID=DcS12;Stowaway
NC_030381.1	MH	MITE	16032988	16033238	.	.	.	Note=intergenic_na;ID=DcS6_1;Stowaway
NC_030381.1	MH	MITE	16033669	16033971	.	.	.	Note=intergenic_na;ID=DcS2;Stowaway
NC_030381.1	MH	MITE	16040050	16040332	.	.	.	Note=intergenic_na;ID=DcS20;Stowaway
NC_030381.1	MH	MITE	16040938	16041246	.	.	.	Note=intergenic_na;ID=DcS2;Stowaway
NC_030381.1	MH	MITE	16042269	16042555	.	.	.	Note=intergenic_na;ID=TSD3_13_Tourist_3;Tourist
NC_030381.1	MH	MITE	16243033	16243262	.	.	.	Note=intergenic_na;ID=TSD8_10_hAT_8;hAT
NC_030381.1	MH	MITE	16245262	16245522	.	.	.	Note=intron_LOC108226073;ID=DcS4_2;Stowaway
NC_030381.1	MH	MITE	16246127	16246377	.	.	.	Note=intron_LOC108226073;ID=DcS9_1;Stowaway
NC_030381.1	MH	MITE	16251419	16251780	.	.	.	Note=downstream_LOC108226073;ID=TSD3_3_Tourist_5;Tourist
NC_030381.1	MH	MITE	16256708	16257037	.	.	.	Note=intergenic_na;ID=TSD3_7_Tourist_2;Tourist
NC_030381.1	MH	MITE	16468400	16468700	.	.	.	Note=intergenic_na;ID=DcS7b;Stowaway
NC_030381.1	MH	MITE	16483096	16483555	.	.	.	Note=intergenic_na;ID=TSD3_15_Tourist;Tourist
NC_030381.1	MH	MITE	16502174	16502431	.	.	.	Note=intergenic_na;ID=DcS43;Stowaway
NC_030381.1	MH	MITE	16503014	16503186	.	.	.	Note=upstream_LOC108205841;ID=TSD3_8_Tourist_1;Tourist
NC_030381.1	MH	MITE	16508722	16508908	.	.	.	Note=downstream_LOC108205841;ID=TSD9_5_Mu_1;Mutator
NC_030381.1	MH	MITE	16513329	16513533	.	.	.	Note=intron_LOC108205884;ID=DcS33;Stowaway
NC_030381.1	MH	MITE	16564782	16565219	.	.	.	Note=intergenic_na;ID=9_MuTA;Mutator
NC_030381.1	MH	MITE	16566376	16566720	.	.	.	Note=intergenic_na;ID=2_MuTA;Mutator
NC_030381.1	MH	MITE	16570364	16570588	.	.	.	Note=upstream_LOC108204836;ID=DcS12;Stowaway
NC_030381.1	MH	MITE	16597839	16598415	.	.	.	Note=downstream_LOC108219278;ID=3_MuTA;Mutator
NC_030381.1	MH	MITE	16598832	16599234	.	.	.	Note=intergenic_na;ID=TSDun_1;UC
NC_030381.1	MH	MITE	16622317	16622567	.	.	.	Note=intergenic_na;ID=DcS13;Stowaway
NC_030381.1	MH	MITE	16622676	16622925	.	.	.	Note=intergenic_na;ID=DcS13;Stowaway
NC_030381.1	MH	MITE	16627770	16628099	.	.	.	Note=downstream_LOC108203289;ID=TSD3_7_Tourist_2;Tourist
NC_030381.1	MH	MITE	16647518	16647821	.	.	.	Note=upstream_LOC108203289;ID=DcS7b;Stowaway
NC_030381.1	MH	MITE	16647984	16648507	.	.	.	Note=upstream_LOC108203289;ID=TSD10_1_Mu_2;Mutator
NC_030381.1	MH	MITE	16659493	16660149	.	.	.	Note=intergenic_na;ID=TSD9_2_Mu_1;Mutator
NC_030381.1	MH	MITE	16695441	16696129	.	.	.	Note=intergenic_na;ID=TSD9_2_Mu_2;Mutator
NC_030381.1	MH	MITE	16698948	16699258	.	.	.	Note=intergenic_na;ID=DcS5;Stowaway
NC_030381.1	MH	MITE	16713043	16713466	.	.	.	Note=intergenic_na;ID=TSD10_3_Mu;Mutator
NC_030381.1	MH	MITE	16782091	16782350	.	.	.	Note=upstream_LOC108219292;ID=DcS7b;Stowaway
NC_030381.1	MH	MITE	16792048	16792300	.	.	.	Note=intergenic_na;ID=DcS10_1;Stowaway
NC_030381.1	MH	MITE	16810534	16810919	.	.	.	Note=upstream_LOC108201897;ID=TSD3_2_Tourist_8;Tourist
NC_030381.1	MH	MITE	16831017	16831320	.	.	.	Note=intron_LOC108205115;ID=DcS7b;Stowaway
NC_030381.1	MH	MITE	16947813	16948087	.	.	.	Note=intergenic_na;ID=DcS43;Stowaway
NC_030381.1	MH	MITE	16949352	16949685	.	.	.	Note=intergenic_na;ID=TSD3_10_Tourist;Tourist
NC_030381.1	MH	MITE	16954906	16955064	.	.	.	Note=intron_LOC108209027;ID=TSD3_8_Tourist_1;Tourist
NC_030381.1	MH	MITE	16959488	16959912	.	.	.	Note=intron_LOC108209027;ID=7_MuTA;Mutator
NC_030381.1	MH	MITE	16960390	16960598	.	.	.	Note=intron_LOC108209027;ID=TSD3_13_Tourist_1;Tourist
NC_030381.1	MH	MITE	16965682	16965940	.	.	.	Note=intron_LOC108209027;ID=DcS10_1;Stowaway
NC_030381.1	MH	MITE	16966540	16966820	.	.	.	Note=intron_LOC108209027;ID=DcS4_2;Stowaway
NC_030381.1	MH	MITE	17007796	17008215	.	.	.	Note=downstream_LOC108219324;ID=2_MuTA;Mutator
NC_030381.1	MH	MITE	17019075	17019307	.	.	.	Note=intergenic_na;ID=TSD3_13_Tourist_2;Tourist
NC_030381.1	MH	MITE	17056348	17056773	.	.	.	Note=intergenic_na;ID=2_MuTA;Mutator
NC_030381.1	MH	MITE	17065254	17065673	.	.	.	Note=downstream_LOC108209986;ID=TSD10_3_Mu;Mutator
NC_030381.1	MH	MITE	17067544	17068198	.	.	.	Note=intergenic_na;ID=12_MuTA;Mutator
NC_030381.1	MH	MITE	17068993	17069365	.	.	.	Note=intergenic_na;ID=9_MuTA;Mutator
NC_030381.1	MH	MITE	17137383	17137758	.	.	.	Note=upstream_LOC108208860;ID=TSD3_2_Tourist_1;Tourist
NC_030381.1	MH	MITE	17138291	17138550	.	.	.	Note=intergenic_na;ID=DcS9_1;Stowaway
NC_030381.1	MH	MITE	17138842	17139070	.	.	.	Note=intergenic_na;ID=DcS13;Stowaway
NC_030381.1	MH	MITE	17141584	17141847	.	.	.	Note=intergenic_na;ID=DcS7c;Stowaway
NC_030381.1	MH	MITE	17142791	17143218	.	.	.	Note=intergenic_na;ID=TSD10_3_Mu;Mutator
NC_030381.1	MH	MITE	17143355	17143782	.	.	.	Note=intergenic_na;ID=TSD10_3_Mu;Mutator
NC_030381.1	MH	MITE	17179915	17180285	.	.	.	Note=3'UTR_LOC108205475;ID=TSD8_4_hAT_2;hAT
NC_030381.1	MH	MITE	17186013	17186449	.	.	.	Note=upstream_LOC108205476;ID=9_MuTA;Mutator
NC_030381.1	MH	MITE	17188394	17188971	.	.	.	Note=upstream_LOC108214004;ID=4_MuTA;Mutator
NC_030381.1	MH	MITE	17193940	17194238	.	.	.	Note=downstream_LOC108202828;ID=TSD3_10_Tourist;Tourist
NC_030381.1	MH	MITE	17211628	17211887	.	.	.	Note=intron_LOC108204962;ID=DcS13;Stowaway
NC_030381.1	MH	MITE	17253338	17253761	.	.	.	Note=intron_LOC108203389;ID=TSD8_4_hAT_2;hAT
NC_030381.1	MH	MITE	17283276	17283710	.	.	.	Note=intron_LOC108219369;ID=9_MuTA;Mutator
NC_030381.1	MH	MITE	17293710	17294077	.	.	.	Note=intron_LOC108219369;ID=TSD3_2_Tourist_1;Tourist
NC_030381.1	MH	MITE	17317234	17317581	.	.	.	Note=3'UTR_LOC108205289;ID=Krak;Tourist
NC_030381.1	MH	MITE	17323230	17324022	.	.	.	Note=intron_LOC108206251;ID=TSD8_TA_hAT_32;hAT
NC_030381.1	MH	MITE	17335660	17336017	.	.	.	Note=intron_LOC108205495;ID=TSD3_1_Tourist_8;Tourist
NC_030381.1	MH	MITE	17373672	17373933	.	.	.	Note=downstream_LOC108203594;ID=DcS7a;Stowaway
NC_030381.1	MH	MITE	17374366	17374666	.	.	.	Note=intergenic_na;ID=DcS8;Stowaway
NC_030381.1	MH	MITE	17375072	17375488	.	.	.	Note=intergenic_na;ID=7_MuTA;Mutator
NC_030381.1	MH	MITE	17377499	17378074	.	.	.	Note=intergenic_na;ID=3_MuTA;Mutator
NC_030381.1	MH	MITE	17378117	17378564	.	.	.	Note=intergenic_na;ID=7_MuTA;Mutator
NC_030381.1	MH	MITE	17379500	17379681	.	.	.	Note=intergenic_na;ID=TSD3_13_Tourist_1;Tourist
NC_030381.1	MH	MITE	17380600	17381226	.	.	.	Note=upstream_LOC108206895;ID=TSD8_TA_hAT_1;hAT
NC_030381.1	MH	MITE	17381838	17382054	.	.	.	Note=upstream_LOC108206895;ID=TSD3_13_Tourist_2;Tourist
NC_030381.1	MH	MITE	17424622	17424835	.	.	.	Note=intergenic_na;ID=TSD3_13_Tourist_2;Tourist
NC_030381.1	MH	MITE	17426930	17427168	.	.	.	Note=intron_LOC108207978;ID=DcS10_1;Stowaway
NC_030381.1	MH	MITE	17500263	17500619	.	.	.	Note=intergenic_na;ID=6_MuTA;Mutator
NC_030381.1	MH	MITE	17500635	17500944	.	.	.	Note=intergenic_na;ID=6_MuTA;Mutator
NC_030381.1	MH	MITE	17501502	17502060	.	.	.	Note=downstream_LOC108211556;ID=3_MuTA;Mutator
NC_030381.1	MH	MITE	17518501	17518694	.	.	.	Note=intergenic_na;ID=TSD9_5_Mu_1;Mutator
NC_030381.1	MH	MITE	17521008	17521199	.	.	.	Note=intergenic_na;ID=DcS11;Stowaway
NC_030381.1	MH	MITE	17535416	17535767	.	.	.	Note=upstream_LOC108204263;ID=TSD3_5_Tourist_1;Tourist
NC_030381.1	MH	MITE	17539263	17539514	.	.	.	Note=downstream_LOC108200061;ID=TSD8_TA_hAT_2;hAT
NC_030381.1	MH	MITE	17544899	17545133	.	.	.	Note=downstream_LOC108205800;ID=DcS3_1;Stowaway
NC_030381.1	MH	MITE	17545846	17546072	.	.	.	Note=3'UTR_LOC108204976;ID=DcS3_1;Stowaway
NC_030381.1	MH	MITE	17578715	17579507	.	.	.	Note=intergenic_na;ID=TSD8_TA_hAT_34_3;hAT
NC_030381.1	MH	MITE	17628486	17628718	.	.	.	Note=upstream_LOC108204876;ID=DcS14;Stowaway
NC_030381.1	MH	MITE	17631233	17631593	.	.	.	Note=intergenic_na;ID=TSD3_1_Tourist_4;Tourist
NC_030381.1	MH	MITE	17639683	17639889	.	.	.	Note=intron_LOC108205278;ID=TSD3_13_Tourist_2;Tourist
NC_030381.1	MH	MITE	17644187	17644371	.	.	.	Note=intron_LOC108205278;ID=DcS11;Stowaway
NC_030381.1	MH	MITE	17647568	17647797	.	.	.	Note=intron_LOC108205278;ID=DcS12;Stowaway
NC_030381.1	MH	MITE	17657339	17657589	.	.	.	Note=intergenic_na;ID=DcS6_1;Stowaway
NC_030381.1	MH	MITE	17666877	17667549	.	.	.	Note=intergenic_na;ID=TSD9_2_Mu_1;Mutator
NC_030381.1	MH	MITE	17693701	17694017	.	.	.	Note=intergenic_na;ID=DcS28;Stowaway
NC_030381.1	MH	MITE	17695411	17695645	.	.	.	Note=intergenic_na;ID=DcS12;Stowaway
NC_030381.1	MH	MITE	17697618	17698152	.	.	.	Note=intergenic_na;ID=TSD10_1_Mu_3;Mutator
NC_030381.1	MH	MITE	17707957	17708390	.	.	.	Note=intergenic_na;ID=7_MuTA;Mutator
NC_030381.1	MH	MITE	17721395	17721804	.	.	.	Note=intergenic_na;ID=7_MuTA;Mutator
NC_030381.1	MH	MITE	17729363	17729611	.	.	.	Note=intergenic_na;ID=DcS6_1;Stowaway
NC_030381.1	MH	MITE	17758841	17759025	.	.	.	Note=intergenic_na;ID=TSD3_13_Tourist_1;Tourist
NC_030381.1	MH	MITE	17773854	17774466	.	.	.	Note=upstream_LOC108204324;ID=TSD9_2_Mu_1;Mutator
NC_030381.1	MH	MITE	17784750	17785113	.	.	.	Note=downstream_LOC108204325;ID=Krak;Tourist
NC_030381.1	MH	MITE	17803864	17804224	.	.	.	Note=intron_LOC108205195;ID=9_MuTA;Mutator
NC_030381.1	MH	MITE	17807509	17807759	.	.	.	Note=intron_LOC108205195;ID=TSD3_7_Tourist_1;Tourist
NC_030381.1	MH	MITE	17850994	17851215	.	.	.	Note=intergenic_na;ID=DcS10_1;Stowaway
NC_030381.1	MH	MITE	17867807	17868070	.	.	.	Note=intergenic_na;ID=TSD8_TA_hAT_2;hAT
NC_030381.1	MH	MITE	17872887	17873464	.	.	.	Note=intron_LOC108215113;ID=TSD8_TA_hAT_23;hAT
NC_030381.1	MH	MITE	17875983	17876408	.	.	.	Note=intergenic_na;ID=TSD3_3_Tourist_1;Tourist
NC_030381.1	MH	MITE	17876413	17876803	.	.	.	Note=intergenic_na;ID=TSD3_3_Tourist_5;Tourist
NC_030381.1	MH	MITE	17877078	17877336	.	.	.	Note=intergenic_na;ID=DcS10_1;Stowaway
NC_030381.1	MH	MITE	17882027	17882340	.	.	.	Note=intergenic_na;ID=DcS25;Stowaway
NC_030381.1	MH	MITE	17884212	17884446	.	.	.	Note=intergenic_na;ID=DcS4_2;Stowaway
NC_030381.1	MH	MITE	17916482	17916721	.	.	.	Note=upstream_LOC108219475;ID=TSD3_13_Tourist_2;Tourist
NC_030381.1	MH	MITE	17916797	17917047	.	.	.	Note=upstream_LOC108219475;ID=DcS6_1;Stowaway
NC_030381.1	MH	MITE	17976236	17976551	.	.	.	Note=downstream_LOC108197990;ID=DcS2;Stowaway
NC_030381.1	MH	MITE	17976619	17976932	.	.	.	Note=downstream_LOC108197990;ID=TSD3_7_Tourist_4;Tourist
NC_030381.1	MH	MITE	18023629	18024125	.	.	.	Note=intergenic_na;ID=TSD8_TA_hAT_6;hAT
NC_030381.1	MH	MITE	18079573	18079820	.	.	.	Note=intergenic_na;ID=DcS1_1;Stowaway
NC_030381.1	MH	MITE	18081998	18082246	.	.	.	Note=intergenic_na;ID=DcS6_2;Stowaway
NC_030381.1	MH	MITE	18087332	18088556	.	.	.	Note=upstream_LOC108195833;ID=TSD9_1_Mu_2;Mutator
NC_030381.1	MH	MITE	18105043	18105957	.	.	.	Note=upstream_LOC108197401;ID=TSD9_1_Mu_7;Mutator
NC_030381.1	MH	MITE	18110544	18111196	.	.	.	Note=upstream_LOC108210777;ID=12_MuTA;Mutator
NC_030381.1	MH	MITE	18129931	18130266	.	.	.	Note=intergenic_na;ID=DcS21;Stowaway
NC_030381.1	MH	MITE	18167385	18167839	.	.	.	Note=intron_LOC108205050;ID=TSD9_4_Mu_1;Mutator
NC_030381.1	MH	MITE	18174352	18174816	.	.	.	Note=upstream_LOC108199910;ID=TSD3_15_Tourist;Tourist
NC_030381.1	MH	MITE	18185826	18186070	.	.	.	Note=downstream_LOC108205083;ID=DcS9_1;Stowaway
NC_030381.1	MH	MITE	18189631	18189876	.	.	.	Note=intron_LOC108205083;ID=DcS13;Stowaway
NC_030381.1	MH	MITE	18200771	18201502	.	.	.	Note=intergenic_na;ID=TSD8_TA_hAT_1;hAT
NC_030381.1	MH	MITE	18211428	18211605	.	.	.	Note=upstream_LOC108219588;ID=TSD9_5_Mu_1;Mutator
NC_030381.1	MH	MITE	18220011	18220298	.	.	.	Note=intergenic_na;ID=TSD10_3_Mu;Mutator
NC_030381.1	MH	MITE	18229816	18231018	.	.	.	Note=upstream_LOC108204890;ID=TSD9_1_Mu_2;Mutator
NC_030381.1	MH	MITE	18245550	18245980	.	.	.	Note=intron_LOC108204692;ID=7_MuTA;Mutator
NC_030381.1	MH	MITE	18249768	18250401	.	.	.	Note=intron_LOC108204692;ID=TSD9_1_Mu_5;Mutator
NC_030381.1	MH	MITE	18255555	18255918	.	.	.	Note=intron_LOC108204692;ID=Krak;Tourist
NC_030381.1	MH	MITE	18258607	18258912	.	.	.	Note=intron_LOC108204692;ID=DcS35;Stowaway
NC_030381.1	MH	MITE	18260563	18260790	.	.	.	Note=downstream_LOC108204692;ID=TSD8_TA_hAT_2;hAT
NC_030381.1	MH	MITE	18262293	18262520	.	.	.	Note=upstream_LOC108219597;ID=TSD8_TA_hAT_2;hAT
NC_030381.1	MH	MITE	18277280	18277566	.	.	.	Note=intron_LOC108204444;ID=TSD10_3_Mu;Mutator
NC_030381.1	MH	MITE	18290099	18290401	.	.	.	Note=intron_LOC108204444;ID=DcS35;Stowaway
NC_030381.1	MH	MITE	18295377	18296061	.	.	.	Note=intergenic_na;ID=TSD8_TA_hAT_16;hAT
NC_030381.1	MH	MITE	18367118	18367300	.	.	.	Note=intergenic_na;ID=DcS11;Stowaway
NC_030381.1	MH	MITE	18386737	18387716	.	.	.	Note=intergenic_na;ID=TSD9_12_Mu_14;Mutator
NC_030381.1	MH	MITE	18390195	18390654	.	.	.	Note=intergenic_na;ID=TSD3_15_Tourist;Tourist
NC_030381.1	MH	MITE	18393022	18393196	.	.	.	Note=upstream_LOC108209542;ID=DcS11;Stowaway
NC_030381.1	MH	MITE	18465818	18465996	.	.	.	Note=intron_LOC108199328;ID=TSD3_8_Tourist_1;Tourist
NC_030381.1	MH	MITE	18477223	18477416	.	.	.	Note=intergenic_na;ID=TSD9_5_Mu_2;Mutator
NC_030381.1	MH	MITE	18514938	18515932	.	.	.	Note=intron_LOC108204808;ID=TSD9_12_Mu_3;Mutator
NC_030381.1	MH	MITE	18527703	18528186	.	.	.	Note=intergenic_na;ID=TSD8_TA_hAT_35_2;hAT
NC_030381.1	MH	MITE	18540006	18540316	.	.	.	Note=intergenic_na;ID=DcS5;Stowaway
NC_030381.1	MH	MITE	18541079	18541354	.	.	.	Note=intergenic_na;ID=DcS5;Stowaway
NC_030381.1	MH	MITE	18541994	18542166	.	.	.	Note=upstream_LOC108207577;ID=TSD3_8_Tourist_1;Tourist
NC_030381.1	MH	MITE	18549990	18550295	.	.	.	Note=intergenic_na;ID=DcS7b;Stowaway
NC_030381.1	MH	MITE	18565498	18566041	.	.	.	Note=intergenic_na;ID=3_MuTA;Mutator
NC_030381.1	MH	MITE	18572451	18572877	.	.	.	Note=intergenic_na;ID=2_MuTA;Mutator
NC_030381.1	MH	MITE	18574611	18574861	.	.	.	Note=intron_LOC108204445;ID=DcS6_2;Stowaway
NC_030381.1	MH	MITE	18581190	18581764	.	.	.	Note=intron_LOC108204445;ID=3_MuTA;Mutator
NC_030381.1	MH	MITE	18588616	18588867	.	.	.	Note=intergenic_na;ID=DcS9_1;Stowaway
NC_030381.1	MH	MITE	18598079	18598283	.	.	.	Note=downstream_LOC108215672;ID=TSD3_13_Tourist_2;Tourist
NC_030381.1	MH	MITE	18602479	18602906	.	.	.	Note=intergenic_na;ID=TSD3_3_Tourist_1;Tourist
NC_030381.1	MH	MITE	18615582	18616172	.	.	.	Note=5'UTR_LOC108206673;ID=TSD3_8_Tourist_2;Tourist
NC_030381.1	MH	MITE	18666433	18666689	.	.	.	Note=intergenic_na;ID=DcS9_1;Stowaway
NC_030381.1	MH	MITE	18670948	18671471	.	.	.	Note=intergenic_na;ID=TSD10_1_Mu_2;Mutator
NC_030381.1	MH	MITE	18677831	18678548	.	.	.	Note=intergenic_na;ID=TSD8_TA_hAT_36_3;hAT
NC_030381.1	MH	MITE	18748220	18748444	.	.	.	Note=intergenic_na;ID=TSD3_13_Tourist_1;Tourist
NC_030381.1	MH	MITE	18753068	18753524	.	.	.	Note=intergenic_na;ID=7_MuTA;Mutator
NC_030381.1	MH	MITE	18769985	18770206	.	.	.	Note=intergenic_na;ID=DcS6_1;Stowaway
NC_030381.1	MH	MITE	18776166	18776424	.	.	.	Note=downstream_LOC108206205;ID=DcS10_1;Stowaway
NC_030381.1	MH	MITE	18787361	18787590	.	.	.	Note=intergenic_na;ID=DcS12;Stowaway
NC_030381.1	MH	MITE	18787694	18787998	.	.	.	Note=intergenic_na;ID=DcS7b;Stowaway
NC_030381.1	MH	MITE	18789894	18790155	.	.	.	Note=intergenic_na;ID=DcS7a;Stowaway
NC_030381.1	MH	MITE	18794429	18794706	.	.	.	Note=intron_LOC108204518;ID=DcS1_1;Stowaway
NC_030381.1	MH	MITE	18807874	18808535	.	.	.	Note=upstream_LOC108205422;ID=TSD9_2_Mu_1;Mutator
NC_030381.1	MH	MITE	18825777	18826241	.	.	.	Note=intergenic_na;ID=TSD3_15_Tourist;Tourist
NC_030381.1	MH	MITE	18835092	18835309	.	.	.	Note=intergenic_na;ID=DcS26;Stowaway
NC_030381.1	MH	MITE	18841707	18841881	.	.	.	Note=intergenic_na;ID=TSD8_1_hAT_1;hAT
NC_030381.1	MH	MITE	18847247	18847505	.	.	.	Note=intergenic_na;ID=DcS10_1;Stowaway
NC_030381.1	MH	MITE	18850978	18851499	.	.	.	Note=downstream_LOC108215566;ID=TSD10_1_Mu_8;Mutator
NC_030381.1	MH	MITE	18853672	18853946	.	.	.	Note=intergenic_na;ID=TSD3_13_Tourist_3;Tourist
NC_030381.1	MH	MITE	18897984	18898190	.	.	.	Note=downstream_LOC108204905;ID=DcS3_2;Stowaway
NC_030381.1	MH	MITE	18905660	18905862	.	.	.	Note=downstream_LOC108210371;ID=DcS6_1;Stowaway
NC_030381.1	MH	MITE	18909568	18909944	.	.	.	Note=intergenic_na;ID=TSD3_15_Tourist;Tourist
NC_030381.1	MH	MITE	18920547	18920963	.	.	.	Note=upstream_LOC108219756;ID=8_MuTA;Mutator
NC_030381.1	MH	MITE	18936601	18936845	.	.	.	Note=intergenic_na;ID=DcS9_1;Stowaway
NC_030381.1	MH	MITE	18991330	18991751	.	.	.	Note=intron_LOC108205239;ID=9_MuTA;Mutator
NC_030381.1	MH	MITE	19005221	19005497	.	.	.	Note=upstream_LOC108199694;ID=TSD8_9_hAT_2;hAT
NC_030381.1	MH	MITE	19015305	19015515	.	.	.	Note=upstream_LOC108212754;ID=DcS9_1;Stowaway
NC_030381.1	MH	MITE	19020234	19021416	.	.	.	Note=intergenic_na;ID=TSD9_1_Mu_1;Mutator
NC_030381.1	MH	MITE	19029295	19029544	.	.	.	Note=intergenic_na;ID=DcS6_2;Stowaway
NC_030381.1	MH	MITE	19030098	19030348	.	.	.	Note=intergenic_na;ID=DcS6_1;Stowaway
NC_030381.1	MH	MITE	19039912	19040284	.	.	.	Note=intergenic_na;ID=TSD3_1_Tourist_3;Tourist
NC_030381.1	MH	MITE	19081893	19082085	.	.	.	Note=upstream_LOC108200097;ID=TSD9_5_Mu_1;Mutator
NC_030381.1	MH	MITE	19086584	19086875	.	.	.	Note=intergenic_na;ID=TSD3_14_Tourist;Tourist
NC_030381.1	MH	MITE	19171552	19171959	.	.	.	Note=intergenic_na;ID=8_MuTA;Mutator
NC_030381.1	MH	MITE	19175225	19175475	.	.	.	Note=downstream_LOC108198156;ID=DcS6_2;Stowaway
NC_030381.1	MH	MITE	19180015	19180234	.	.	.	Note=upstream_LOC108198156;ID=DcS3_2;Stowaway
NC_030381.1	MH	MITE	19184784	19185079	.	.	.	Note=intergenic_na;ID=DcS2;Stowaway
NC_030381.1	MH	MITE	19189725	19189911	.	.	.	Note=intron_LOC108205328;ID=TSD8_4_hAT_1;hAT
NC_030381.1	MH	MITE	19196549	19196922	.	.	.	Note=downstream_LOC108209820;ID=TSD3_1_Tourist_5;Tourist
NC_030381.1	MH	MITE	19197087	19197333	.	.	.	Note=downstream_LOC108209820;ID=DcS13;Stowaway
NC_030381.1	MH	MITE	19202762	19203023	.	.	.	Note=intergenic_na;ID=DcS7a;Stowaway
NC_030381.1	MH	MITE	19208571	19208935	.	.	.	Note=intergenic_na;ID=TSD3_5_Tourist_2;Tourist
NC_030381.1	MH	MITE	19238583	19238945	.	.	.	Note=intron_LOC108194311;ID=TSD9_12_Mu_8;Mutator
NC_030381.1	MH	MITE	19245112	19245426	.	.	.	Note=intergenic_na;ID=TSD3_3_Tourist_2;Tourist
NC_030381.1	MH	MITE	19251100	19251349	.	.	.	Note=intergenic_na;ID=DcS13;Stowaway
NC_030381.1	MH	MITE	19262832	19263286	.	.	.	Note=intron_LOC108204133;ID=TSD8_5_hAT;hAT
NC_030381.1	MH	MITE	19274079	19274394	.	.	.	Note=intergenic_na;ID=TSDun_1;UC
NC_030381.1	MH	MITE	19274484	19274656	.	.	.	Note=intergenic_na;ID=TSD3_8_Tourist_1;Tourist
NC_030381.1	MH	MITE	19293631	19294179	.	.	.	Note=downstream_LOC108195064;ID=TSD10_1_Mu_1;Mutator
NC_030381.1	MH	MITE	19296820	19297078	.	.	.	Note=intergenic_na;ID=DcS10_1;Stowaway
NC_030381.1	MH	MITE	19305506	19305888	.	.	.	Note=intergenic_na;ID=TSD3_3_Tourist_1;Tourist
NC_030381.1	MH	MITE	19307034	19307293	.	.	.	Note=upstream_LOC108204392;ID=DcS9_2;Stowaway
NC_030381.1	MH	MITE	19334065	19334410	.	.	.	Note=intergenic_na;ID=TSD3_14_Tourist;Tourist
NC_030381.1	MH	MITE	19389675	19389838	.	.	.	Note=intron_LOC108223689;ID=TSD8_4_hAT_1;hAT
NC_030381.1	MH	MITE	19396682	19396945	.	.	.	Note=upstream_LOC108204992;ID=DcS9_1;Stowaway
NC_030381.1	MH	MITE	19401191	19401447	.	.	.	Note=intron_LOC108200087;ID=DcS9_2;Stowaway
NC_030381.1	MH	MITE	19401582	19401765	.	.	.	Note=intron_LOC108200087;ID=TSD3_13_Tourist_1;Tourist
NC_030381.1	MH	MITE	19407623	19407933	.	.	.	Note=intron_LOC108204893;ID=DcS25;Stowaway
NC_030381.1	MH	MITE	19418102	19418357	.	.	.	Note=upstream_LOC108204893;ID=DcS10_1;Stowaway
NC_030381.1	MH	MITE	19421187	19421424	.	.	.	Note=intergenic_na;ID=DcS10_1;Stowaway
NC_030381.1	MH	MITE	19423258	19423508	.	.	.	Note=intron_LOC108200503;ID=DcS6_1;Stowaway
NC_030381.1	MH	MITE	19437925	19438228	.	.	.	Note=upstream_LOC108207157;ID=DcS7b;Stowaway
NC_030381.1	MH	MITE	19456126	19456387	.	.	.	Note=upstream_LOC108205387;ID=DcS1_1;Stowaway
NC_030381.1	MH	MITE	19462532	19462938	.	.	.	Note=intergenic_na;ID=TSD8_TA_hAT_17;hAT
NC_030381.1	MH	MITE	19510457	19510646	.	.	.	Note=intron_LOC108204879;ID=TSD3_8_Tourist_1;Tourist
NC_030381.1	MH	MITE	19518159	19518848	.	.	.	Note=upstream_LOC108194016;ID=TSD8_TA_hAT_1;hAT
NC_030381.1	MH	MITE	19544027	19544463	.	.	.	Note=intergenic_na;ID=7_MuTA;Mutator
NC_030381.1	MH	MITE	19550085	19550620	.	.	.	Note=intergenic_na;ID=TSD10_1_Mu_3;Mutator
NC_030381.1	MH	MITE	19561791	19562041	.	.	.	Note=upstream_LOC108205510;ID=DcS6_1;Stowaway
NC_030381.1	MH	MITE	19563011	19563392	.	.	.	Note=intergenic_na;ID=6_MuTA;Mutator
NC_030381.1	MH	MITE	19576276	19576526	.	.	.	Note=intergenic_na;ID=DcS6_1;Stowaway
NC_030381.1	MH	MITE	19578311	19578683	.	.	.	Note=intergenic_na;ID=TSD3_1_Tourist_9;Tourist
NC_030381.1	MH	MITE	19608012	19608236	.	.	.	Note=upstream_LOC108217855;ID=DcS9_1;Stowaway
NC_030381.1	MH	MITE	19618791	19619549	.	.	.	Note=5'UTR_LOC108211488;ID=TSD8_TA_hAT_34_2;hAT
NC_030381.1	MH	MITE	19637556	19637860	.	.	.	Note=intergenic_na;ID=TSD8_3_hAT_3;hAT
NC_030381.1	MH	MITE	19646917	19647587	.	.	.	Note=upstream_LOC108204375;ID=TSD9_2_Mu_2;Mutator
NC_030381.1	MH	MITE	19672561	19673011	.	.	.	Note=intron_LOC108219904;ID=7_MuTA;Mutator
NC_030381.1	MH	MITE	19680688	19681260	.	.	.	Note=intergenic_na;ID=4_MuTA;Mutator
NC_030381.1	MH	MITE	19683309	19683515	.	.	.	Note=intergenic_na;ID=DcS3_2;Stowaway
NC_030381.1	MH	MITE	19715827	19716112	.	.	.	Note=intergenic_na;ID=TSD3_13_Tourist_3;Tourist
NC_030381.1	MH	MITE	19716418	19716685	.	.	.	Note=upstream_LOC108219909;ID=DcS15;Stowaway
NC_030381.1	MH	MITE	19733138	19733387	.	.	.	Note=intergenic_na;ID=DcS13;Stowaway
NC_030381.1	MH	MITE	19751465	19751711	.	.	.	Note=3'UTR_LOC108200952;ID=DcS13;Stowaway
NC_030381.1	MH	MITE	19769073	19769260	.	.	.	Note=intergenic_na;ID=TSD3_12_Tourist;Tourist
NC_030381.1	MH	MITE	19799159	19799323	.	.	.	Note=upstream_LOC108205176;ID=TSD9_5_Mu_3;Mutator
NC_030381.1	MH	MITE	19799328	19799630	.	.	.	Note=upstream_LOC108205176;ID=TSD3_7_Tourist_1;Tourist
NC_030381.1	MH	MITE	19801126	19801360	.	.	.	Note=intron_LOC108205176;ID=DcS3_2;Stowaway
NC_030381.1	MH	MITE	19816547	19817425	.	.	.	Note=intergenic_na;ID=TSD10_5_Mu_6;Mutator
NC_030381.1	MH	MITE	19854597	19854828	.	.	.	Note=upstream_LOC108204432;ID=TSD3_8_Tourist_3;Tourist
NC_030381.1	MH	MITE	19878306	19878733	.	.	.	Note=upstream_LOC108204010;ID=TSD10_3_Mu;Mutator
NC_030381.1	MH	MITE	19949600	19949784	.	.	.	Note=upstream_LOC108219935;ID=TSD9_5_Mu_1;Mutator
NC_030381.1	MH	MITE	20000322	20000556	.	.	.	Note=intron_LOC108210446;ID=DcS14;Stowaway
NC_030381.1	MH	MITE	20023191	20023426	.	.	.	Note=intergenic_na;ID=DcS9_1;Stowaway
NC_030381.1	MH	MITE	20029600	20029859	.	.	.	Note=intron_LOC108198619;ID=DcS27;Stowaway
NC_030381.1	MH	MITE	20033388	20033637	.	.	.	Note=upstream_LOC108227326;ID=DcS2;Stowaway
NC_030381.1	MH	MITE	20037989	20038416	.	.	.	Note=intron_LOC108227405;ID=TSD8_4_hAT_2;hAT
NC_030381.1	MH	MITE	20053613	20053925	.	.	.	Note=intergenic_na;ID=TSD3_13_Tourist_3;Tourist
NC_030381.1	MH	MITE	20055446	20055748	.	.	.	Note=upstream_LOC108206607;ID=DcS7b;Stowaway
NC_030381.1	MH	MITE	20055793	20056092	.	.	.	Note=5'UTR_LOC108206607;ID=DcS2;Stowaway
NC_030381.1	MH	MITE	20082551	20082954	.	.	.	Note=intergenic_na;ID=8_MuTA;Mutator
NC_030381.1	MH	MITE	20087028	20087411	.	.	.	Note=upstream_LOC108209155;ID=TSD3_15_Tourist;Tourist
NC_030381.1	MH	MITE	20130122	20130367	.	.	.	Note=intergenic_na;ID=DcS13;Stowaway
NC_030381.1	MH	MITE	20140287	20140571	.	.	.	Note=intron_LOC108204815;ID=TSD3_3_Tourist_3;Tourist
NC_030381.1	MH	MITE	20141672	20142056	.	.	.	Note=upstream_LOC108204815;ID=TSD3_5_Tourist_1;Tourist
NC_030381.1	MH	MITE	20163071	20163313	.	.	.	Note=intergenic_na;ID=TSD3_13_Tourist_2;Tourist
NC_030381.1	MH	MITE	20169483	20169677	.	.	.	Note=intron_LOC108205384;ID=TSD3_8_Tourist_1;Tourist
NC_030381.1	MH	MITE	20172035	20172338	.	.	.	Note=upstream_LOC108205384;ID=DcS7b;Stowaway
NC_030381.1	MH	MITE	20178098	20178479	.	.	.	Note=intergenic_na;ID=TSD3_2_Tourist_3;Tourist
NC_030381.1	MH	MITE	20197642	20198000	.	.	.	Note=intergenic_na;ID=TSD3_2_Tourist_5;Tourist
NC_030381.1	MH	MITE	20203213	20203426	.	.	.	Note=intergenic_na;ID=TSD3_13_Tourist_2;Tourist
NC_030381.1	MH	MITE	20211534	20212205	.	.	.	Note=intergenic_na;ID=TSD8_TA_hAT_25;hAT
NC_030381.1	MH	MITE	20217800	20218039	.	.	.	Note=intergenic_na;ID=DcS9_1;Stowaway
NC_030381.1	MH	MITE	20218790	20219094	.	.	.	Note=upstream_LOC108204751;ID=TSD3_2_Tourist_12;Tourist
NC_030381.1	MH	MITE	20223171	20223499	.	.	.	Note=intron_LOC108204751;ID=TSD3_7_Tourist_2;Tourist
NC_030381.1	MH	MITE	20236709	20237020	.	.	.	Note=intron_LOC108204751;ID=DcS5;Stowaway
NC_030381.1	MH	MITE	20249139	20249373	.	.	.	Note=intergenic_na;ID=DcS12;Stowaway
NC_030381.1	MH	MITE	20266900	20267231	.	.	.	Note=intron_LOC108204756;ID=TSD8_4_hAT_4;hAT
NC_030381.1	MH	MITE	20271029	20271340	.	.	.	Note=intergenic_na;ID=TSD8_11_hAT_24;hAT
NC_030381.1	MH	MITE	20280796	20281830	.	.	.	Note=downstream_LOC108204594;ID=TSD9_10_Mu_4;Mutator
NC_030381.1	MH	MITE	20293080	20294114	.	.	.	Note=downstream_LOC108200642;ID=TSD9_10_Mu_4;Mutator
NC_030381.1	MH	MITE	20300986	20301179	.	.	.	Note=intergenic_na;ID=TSD9_5_Mu_2;Mutator
NC_030381.1	MH	MITE	20336735	20336971	.	.	.	Note=upstream_LOC108205814;ID=DcS14;Stowaway
NC_030381.1	MH	MITE	20343432	20343912	.	.	.	Note=downstream_LOC108207454;ID=TSD3_8_Tourist_2;Tourist
NC_030381.1	MH	MITE	20369013	20369252	.	.	.	Note=intron_LOC108205355;ID=DcS6_2;Stowaway
NC_030381.1	MH	MITE	20374488	20374794	.	.	.	Note=intergenic_na;ID=TSD8_10_hAT_13;hAT
NC_030381.1	MH	MITE	20377500	20377779	.	.	.	Note=intron_LOC108208584;ID=TSD3_7_Tourist_1;Tourist
NC_030381.1	MH	MITE	20403256	20403704	.	.	.	Note=intron_LOC108209346;ID=TSD8_4_hAT_3;hAT
NC_030381.1	MH	MITE	20412078	20412261	.	.	.	Note=intergenic_na;ID=TSD8_3_hAT_2;hAT
NC_030381.1	MH	MITE	20412462	20412654	.	.	.	Note=intergenic_na;ID=TSD9_5_Mu_1;Mutator
NC_030381.1	MH	MITE	20412997	20413343	.	.	.	Note=intergenic_na;ID=TSD3_4_Tourist_1;Tourist
NC_030381.1	MH	MITE	20413678	20414079	.	.	.	Note=intergenic_na;ID=DcS45;Stowaway
NC_030381.1	MH	MITE	20423269	20423707	.	.	.	Note=intergenic_na;ID=TSD9_2_Mu_8;Mutator
NC_030381.1	MH	MITE	20425041	20425660	.	.	.	Note=intergenic_na;ID=TSD8_TA_hAT_20;hAT
NC_030381.1	MH	MITE	20426034	20426282	.	.	.	Note=intergenic_na;ID=DcS6_1;Stowaway
NC_030381.1	MH	MITE	20426496	20426963	.	.	.	Note=upstream_LOC108203799;ID=TSD8_TA_hAT_6;hAT
NC_030381.1	MH	MITE	20459540	20459895	.	.	.	Note=upstream_LOC108204536;ID=TSD3_2_Tourist_5;Tourist
NC_030381.1	MH	MITE	20460298	20460531	.	.	.	Note=intergenic_na;ID=DcS19;Stowaway
NC_030381.1	MH	MITE	20484360	20484684	.	.	.	Note=intron_LOC108201351;ID=TSD3_1_Tourist_3;Tourist
NC_030381.1	MH	MITE	20501605	20501833	.	.	.	Note=intron_LOC108201351;ID=DcS12;Stowaway
NC_030381.1	MH	MITE	20516361	20516559	.	.	.	Note=intergenic_na;ID=TSD3_13_Tourist_1;Tourist
NC_030381.1	MH	MITE	20539462	20539828	.	.	.	Note=intron_LOC108205373;ID=TSD3_5_Tourist_5;Tourist
NC_030381.1	MH	MITE	20542946	20543204	.	.	.	Note=downstream_LOC108205373;ID=DcS10_1;Stowaway
NC_030381.1	MH	MITE	20547368	20547727	.	.	.	Note=intron_LOC108213249;ID=TSD9_2_Mu_5;Mutator
NC_030381.1	MH	MITE	20558079	20558288	.	.	.	Note=intergenic_na;ID=TSD3_13_Tourist_1;Tourist
NC_030381.1	MH	MITE	20560036	20560267	.	.	.	Note=intergenic_na;ID=TSD8_TA_hAT_2;hAT
NC_030381.1	MH	MITE	20573000	20573456	.	.	.	Note=upstream_LOC108200359;ID=TSD3_15_Tourist;Tourist
NC_030381.1	MH	MITE	20573840	20574023	.	.	.	Note=upstream_LOC108200359;ID=TSD9_6_Mu_3;Mutator
NC_030381.1	MH	MITE	20586608	20586983	.	.	.	Note=intergenic_na;ID=7_MuTA;Mutator
NC_030381.1	MH	MITE	20620274	20620639	.	.	.	Note=intergenic_na;ID=TSD3_5_Tourist_3;Tourist
NC_030381.1	MH	MITE	20621651	20621859	.	.	.	Note=upstream_LOC108195970;ID=TSD3_13_Tourist_2;Tourist
NC_030381.1	MH	MITE	20633202	20633814	.	.	.	Note=intron_LOC108204579;ID=TSD8_7_hAT;hAT
NC_030381.1	MH	MITE	20637958	20638283	.	.	.	Note=intron_LOC108204580;ID=TSD3_7_Tourist_2;Tourist
NC_030381.1	MH	MITE	20639312	20639507	.	.	.	Note=upstream_LOC108204580;ID=DcS6_3;Stowaway
NC_030381.1	MH	MITE	20652452	20653207	.	.	.	Note=intergenic_na;ID=TSD8_TA_hAT_4;hAT
NC_030381.1	MH	MITE	20657468	20657742	.	.	.	Note=intergenic_na;ID=DcS5;Stowaway
NC_030381.1	MH	MITE	20668137	20668433	.	.	.	Note=intron_LOC108195181;ID=DcS8;Stowaway
NC_030381.1	MH	MITE	20669303	20669553	.	.	.	Note=upstream_LOC108195181;ID=DcS6_1;Stowaway
NC_030381.1	MH	MITE	20670233	20670476	.	.	.	Note=intergenic_na;ID=DcS6_1;Stowaway
NC_030381.1	MH	MITE	20684262	20684475	.	.	.	Note=intergenic_na;ID=DcS3_2;Stowaway
NC_030381.1	MH	MITE	20684888	20685552	.	.	.	Note=intergenic_na;ID=TSD9_2_Mu_1;Mutator
NC_030381.1	MH	MITE	20686173	20686499	.	.	.	Note=intergenic_na;ID=TSD3_7_Tourist_4;Tourist
NC_030381.1	MH	MITE	20695457	20695633	.	.	.	Note=intron_LOC108201615;ID=TSDun_pu1_Mu_2;Mutator
NC_030381.1	MH	MITE	20697848	20698205	.	.	.	Note=intron_LOC108201615;ID=TSD9_2_Mu_11;Mutator
NC_030381.1	MH	MITE	20699817	20700028	.	.	.	Note=intron_LOC108201615;ID=TSD3_13_Tourist_2;Tourist
NC_030381.1	MH	MITE	20700234	20700432	.	.	.	Note=intron_LOC108201615;ID=DcS1_2;Stowaway
NC_030381.1	MH	MITE	20700448	20700688	.	.	.	Note=intron_LOC108201615;ID=TSD3_12_Tourist;Tourist
NC_030381.1	MH	MITE	20700851	20701101	.	.	.	Note=intron_LOC108201615;ID=DcS6_1;Stowaway
NC_030381.1	MH	MITE	20706184	20706510	.	.	.	Note=intron_LOC108201615;ID=TSD3_7_Tourist_4;Tourist
NC_030381.1	MH	MITE	20717994	20718174	.	.	.	Note=intergenic_na;ID=TSDun_pu1_Mu_2;Mutator
NC_030381.1	MH	MITE	20719391	20719649	.	.	.	Note=intergenic_na;ID=DcS10_1;Stowaway
NC_030381.1	MH	MITE	20721027	20721300	.	.	.	Note=intergenic_na;ID=DcS5;Stowaway
NC_030381.1	MH	MITE	20734256	20734611	.	.	.	Note=upstream_LOC108220118;ID=TSD3_4_Tourist_3;Tourist
NC_030381.1	MH	MITE	20735191	20735545	.	.	.	Note=intergenic_na;ID=TSD3_4_Tourist_3;Tourist
NC_030381.1	MH	MITE	20744201	20744504	.	.	.	Note=intron_LOC108201603;ID=DcS7b;Stowaway
NC_030381.1	MH	MITE	20749366	20749627	.	.	.	Note=intron_LOC108201603;ID=DcS17;Stowaway
NC_030381.1	MH	MITE	20755558	20756301	.	.	.	Note=intron_LOC108201603;ID=TSD3_4_Tourist_3;Tourist
NC_030381.1	MH	MITE	20760924	20761195	.	.	.	Note=intergenic_na;ID=DcS7b;Stowaway
NC_030381.1	MH	MITE	20762049	20762319	.	.	.	Note=downstream_LOC108213631;ID=DcS20;Stowaway
NC_030381.1	MH	MITE	20766838	20767212	.	.	.	Note=intergenic_na;ID=TSD3_2_Tourist_10;Tourist
NC_030381.1	MH	MITE	20770963	20771170	.	.	.	Note=upstream_LOC108194230;ID=TSD3_13_Tourist_2;Tourist
NC_030381.1	MH	MITE	20777902	20778108	.	.	.	Note=upstream_LOC108214674;ID=TSD3_13_Tourist_2;Tourist
NC_030381.1	MH	MITE	20789558	20789781	.	.	.	Note=upstream_LOC108205431;ID=DcS3_1;Stowaway
NC_030381.1	MH	MITE	20796646	20796949	.	.	.	Note=intergenic_na;ID=DcS2;Stowaway
NC_030381.1	MH	MITE	20799161	20799377	.	.	.	Note=intergenic_na;ID=TSD3_13_Tourist_2;Tourist
NC_030381.1	MH	MITE	20814101	20814291	.	.	.	Note=intron_LOC108203787;ID=TSD9_5_Mu_1;Mutator
NC_030381.1	MH	MITE	20816008	20816215	.	.	.	Note=intergenic_na;ID=TSD3_13_Tourist_2;Tourist
NC_030381.1	MH	MITE	20817594	20817818	.	.	.	Note=intergenic_na;ID=DcS4_2;Stowaway
NC_030381.1	MH	MITE	20854046	20854408	.	.	.	Note=intergenic_na;ID=TSD3_2_Tourist_11;Tourist
NC_030381.1	MH	MITE	20884290	20884605	.	.	.	Note=intergenic_na;ID=TSD3_3_Tourist_3;Tourist
NC_030381.1	MH	MITE	20891287	20891686	.	.	.	Note=intergenic_na;ID=TSD9_2_Mu_6;Mutator
NC_030381.1	MH	MITE	20892267	20893109	.	.	.	Note=intergenic_na;ID=TSD9_12_Mu_2;Mutator
NC_030381.1	MH	MITE	20894172	20894418	.	.	.	Note=intergenic_na;ID=DcS10_1;Stowaway
NC_030381.1	MH	MITE	20901369	20901633	.	.	.	Note=intergenic_na;ID=DcS5;Stowaway
NC_030381.1	MH	MITE	20910453	20910646	.	.	.	Note=intron_LOC108213414;ID=TSD9_5_Mu_1;Mutator
NC_030381.1	MH	MITE	20917982	20918365	.	.	.	Note=intron_LOC108213414;ID=2_MuTA;Mutator
NC_030381.1	MH	MITE	20918366	20918949	.	.	.	Note=intron_LOC108213414;ID=TSD8_7_hAT;hAT
NC_030381.1	MH	MITE	20928823	20929182	.	.	.	Note=intergenic_na;ID=TSD3_1_Tourist_7;Tourist
NC_030381.1	MH	MITE	20961429	20961686	.	.	.	Note=intergenic_na;ID=TSD8_TA_hAT_2;hAT
NC_030381.1	MH	MITE	20971925	20972477	.	.	.	Note=intergenic_na;ID=3_MuTA;Mutator
NC_030381.1	MH	MITE	20976301	20976515	.	.	.	Note=intergenic_na;ID=TSD3_13_Tourist_1;Tourist
NC_030381.1	MH	MITE	20996792	20997179	.	.	.	Note=intergenic_na;ID=TSD3_2_Tourist_7;Tourist
NC_030381.1	MH	MITE	20997454	20997714	.	.	.	Note=intergenic_na;ID=DcS7a;Stowaway
NC_030381.1	MH	MITE	20998119	20998503	.	.	.	Note=intergenic_na;ID=TSD3_2_Tourist_4;Tourist
NC_030381.1	MH	MITE	21009136	21009293	.	.	.	Note=upstream_LOC108204443;ID=TSD3_8_Tourist_1;Tourist
NC_030381.1	MH	MITE	21017944	21018239	.	.	.	Note=downstream_LOC108209127;ID=TSD3_13_Tourist_3;Tourist
NC_030381.1	MH	MITE	21026530	21026833	.	.	.	Note=upstream_LOC108206877;ID=DcS7b;Stowaway
NC_030381.1	MH	MITE	21030692	21030932	.	.	.	Note=downstream_LOC108227950;ID=TSD10_3_Mu;Mutator
NC_030381.1	MH	MITE	21052376	21052601	.	.	.	Note=intron_LOC108227950;ID=DcS14;Stowaway
NC_030381.1	MH	MITE	21073238	21073919	.	.	.	Note=upstream_LOC108227982;ID=TSD2_1_UC_2;UC
NC_030381.1	MH	MITE	21074495	21074753	.	.	.	Note=intergenic_na;ID=DcS10_1;Stowaway
NC_030381.1	MH	MITE	21075248	21075708	.	.	.	Note=intergenic_na;ID=TSD9_14_Mu;Mutator
NC_030381.1	MH	MITE	21075934	21076212	.	.	.	Note=intergenic_na;ID=TSD3_13_Tourist_3;Tourist
NC_030381.1	MH	MITE	21087582	21087964	.	.	.	Note=intron_LOC108228049;ID=TSD3_2_Tourist_4;Tourist
NC_030381.1	MH	MITE	21095782	21096135	.	.	.	Note=intron_LOC108228049;ID=TSD3_10_Tourist;Tourist
NC_030381.1	MH	MITE	21128012	21128251	.	.	.	Note=intergenic_na;ID=DcS31;Stowaway
NC_030381.1	MH	MITE	21134807	21134991	.	.	.	Note=intergenic_na;ID=TSD9_5_Mu_2;Mutator
NC_030381.1	MH	MITE	21136463	21136874	.	.	.	Note=intergenic_na;ID=8_MuTA;Mutator
NC_030381.1	MH	MITE	21139512	21139738	.	.	.	Note=intergenic_na;ID=TSD3_12_Tourist;Tourist
NC_030381.1	MH	MITE	21140983	21141193	.	.	.	Note=intergenic_na;ID=TSD3_13_Tourist_2;Tourist
NC_030381.1	MH	MITE	21150365	21150775	.	.	.	Note=downstream_LOC108204476;ID=TSD8_TA_hAT_6;hAT
NC_030381.1	MH	MITE	21153038	21153395	.	.	.	Note=intergenic_na;ID=TSD3_2_Tourist_1;Tourist
NC_030381.1	MH	MITE	21153418	21153683	.	.	.	Note=intergenic_na;ID=TSD8_9_hAT_2;hAT
NC_030381.1	MH	MITE	21153856	21154133	.	.	.	Note=intergenic_na;ID=DcS20;Stowaway
NC_030381.1	MH	MITE	21155514	21155714	.	.	.	Note=intergenic_na;ID=DcS6_2;Stowaway
NC_030381.1	MH	MITE	21177296	21177840	.	.	.	Note=intergenic_na;ID=TSD8_TA_hAT_8;hAT
NC_030381.1	MH	MITE	21189356	21189809	.	.	.	Note=intron_LOC108204446;ID=TSD8_17_hAT;hAT
NC_030381.1	MH	MITE	21200830	21201170	.	.	.	Note=intergenic_na;ID=TSDun_1;UC
NC_030381.1	MH	MITE	21201878	21202280	.	.	.	Note=intergenic_na;ID=TSDun_1;UC
NC_030381.1	MH	MITE	21202446	21203047	.	.	.	Note=upstream_LOC108207345;ID=12_MuTA;Mutator
NC_030381.1	MH	MITE	21209948	21210320	.	.	.	Note=intron_LOC108204590;ID=TSD3_1_Tourist_3;Tourist
NC_030381.1	MH	MITE	21214268	21214790	.	.	.	Note=upstream_LOC108204590;ID=3_MuTA;Mutator
NC_030381.1	MH	MITE	21215413	21215709	.	.	.	Note=intergenic_na;ID=DcS5;Stowaway
NC_030381.1	MH	MITE	21216197	21216505	.	.	.	Note=intergenic_na;ID=TSD9_2_Mu_11;Mutator
NC_030381.1	MH	MITE	21266253	21266533	.	.	.	Note=downstream_LOC108206653;ID=DcS1_1;Stowaway
NC_030381.1	MH	MITE	21284887	21285137	.	.	.	Note=intergenic_na;ID=DcS13;Stowaway
NC_030381.1	MH	MITE	21320319	21320795	.	.	.	Note=intergenic_na;ID=TSD8_TA_hAT_6;hAT
NC_030381.1	MH	MITE	21335863	21336031	.	.	.	Note=downstream_LOC108220167;ID=TSD9_pu1_Mu_1;Mutator
NC_030381.1	MH	MITE	21337725	21337887	.	.	.	Note=intergenic_na;ID=DcS11;Stowaway
NC_030381.1	MH	MITE	21343122	21343402	.	.	.	Note=intergenic_na;ID=DcS1_1;Stowaway
NC_030381.1	MH	MITE	21389842	21390290	.	.	.	Note=intron_LOC108204538;ID=TSD8_4_hAT_3;hAT
NC_030381.1	MH	MITE	21411826	21412052	.	.	.	Note=intergenic_na;ID=TSD3_13_Tourist_2;Tourist
NC_030381.1	MH	MITE	21421062	21421516	.	.	.	Note=intron_LOC108198563;ID=TSDun_6;UC
NC_030381.1	MH	MITE	21421990	21422449	.	.	.	Note=intron_LOC108198563;ID=TSDun_6;UC
NC_030381.1	MH	MITE	21422615	21422967	.	.	.	Note=intron_LOC108198563;ID=TSD3_2_Tourist_1;Tourist
NC_030381.1	MH	MITE	21453371	21453825	.	.	.	Note=intron_LOC108198563;ID=TSD9_4_Mu_1;Mutator
NC_030381.1	MH	MITE	21457806	21458078	.	.	.	Note=intergenic_na;ID=DcS5;Stowaway
NC_030381.1	MH	MITE	21458987	21459237	.	.	.	Note=upstream_LOC108197998;ID=DcS6_1;Stowaway
NC_030381.1	MH	MITE	21483699	21484136	.	.	.	Note=intron_LOC108204582;ID=TSD10_1_Mu_2;Mutator
NC_030381.1	MH	MITE	21496083	21496333	.	.	.	Note=intergenic_na;ID=DcS6_1;Stowaway
NC_030381.1	MH	MITE	21504874	21505069	.	.	.	Note=upstream_LOC108203417;ID=TSD9_6_Mu_2;Mutator
NC_030381.1	MH	MITE	21505511	21505691	.	.	.	Note=upstream_LOC108214284;ID=TSD8_8_hAT;hAT
NC_030381.1	MH	MITE	21505905	21506163	.	.	.	Note=upstream_LOC108214284;ID=DcS7a;Stowaway
NC_030381.1	MH	MITE	21507161	21507378	.	.	.	Note=intron_LOC108214284;ID=TSD3_13_Tourist_2;Tourist
NC_030381.1	MH	MITE	21507439	21507704	.	.	.	Note=intron_LOC108214284;ID=DcS7a;Stowaway
NC_030381.1	MH	MITE	21509616	21509865	.	.	.	Note=intron_LOC108214284;ID=DcS6_1;Stowaway
NC_030381.1	MH	MITE	21527102	21527357	.	.	.	Note=intron_LOC108204502;ID=DcS10_1;Stowaway
NC_030381.1	MH	MITE	21530748	21531978	.	.	.	Note=intron_LOC108204502;ID=TSD9_1_Mu_2;Mutator
NC_030381.1	MH	MITE	21568596	21568761	.	.	.	Note=downstream_LOC108205119;ID=TSD9_5_Mu_2;Mutator
NC_030381.1	MH	MITE	21608541	21608726	.	.	.	Note=upstream_LOC108214183;ID=TSD9_5_Mu_2;Mutator
NC_030381.1	MH	MITE	21621187	21621366	.	.	.	Note=upstream_LOC108205625;ID=TSD8_8_hAT;hAT
NC_030381.1	MH	MITE	21628298	21628729	.	.	.	Note=intron_LOC108205625;ID=TSD3_16_Tourist;Tourist
NC_030381.1	MH	MITE	21661092	21661295	.	.	.	Note=downstream_LOC108196238;ID=TSD3_13_Tourist_1;Tourist
NC_030381.1	MH	MITE	21661424	21661679	.	.	.	Note=downstream_LOC108196238;ID=DcS9_1;Stowaway
NC_030381.1	MH	MITE	21675991	21676291	.	.	.	Note=intron_LOC108209412;ID=TSD3_1_Tourist_5;Tourist
NC_030381.1	MH	MITE	21681985	21682435	.	.	.	Note=intron_LOC108197074;ID=TSDun_6;UC
NC_030381.1	MH	MITE	21692244	21692544	.	.	.	Note=downstream_LOC108205116;ID=TSD3_14_Tourist;Tourist
NC_030381.1	MH	MITE	21695221	21695427	.	.	.	Note=intergenic_na;ID=DcS3_1;Stowaway
NC_030381.1	MH	MITE	21715212	21715473	.	.	.	Note=intergenic_na;ID=DcS7a;Stowaway
NC_030381.1	MH	MITE	21733308	21733860	.	.	.	Note=intergenic_na;ID=TSD10_1_Mu_5;Mutator
NC_030381.1	MH	MITE	21742964	21743518	.	.	.	Note=intron_LOC108205430;ID=TSD10_1_Mu_1;Mutator
NC_030381.1	MH	MITE	21767228	21767541	.	.	.	Note=upstream_LOC108204826;ID=TSD3_7_Tourist_2;Tourist
NC_030381.1	MH	MITE	21770547	21771272	.	.	.	Note=intergenic_na;ID=TSD9_10_Mu_1;Mutator
NC_030381.1	MH	MITE	21771718	21771925	.	.	.	Note=intergenic_na;ID=TSD3_13_Tourist_2;Tourist
NC_030381.1	MH	MITE	21772589	21772909	.	.	.	Note=intergenic_na;ID=TSD3_3_Tourist_3;Tourist
NC_030381.1	MH	MITE	21773297	21773899	.	.	.	Note=intergenic_na;ID=TSD8_TA_hAT_30;hAT
NC_030381.1	MH	MITE	21774577	21775005	.	.	.	Note=intergenic_na;ID=TSD10_3_Mu;Mutator
NC_030381.1	MH	MITE	21779607	21779909	.	.	.	Note=intergenic_na;ID=DcS2;Stowaway
NC_030381.1	MH	MITE	21797088	21797342	.	.	.	Note=upstream_LOC108218102;ID=TSD10_3_Mu;Mutator
NC_030381.1	MH	MITE	21815332	21815635	.	.	.	Note=upstream_LOC108200578;ID=DcS7b;Stowaway
NC_030381.1	MH	MITE	21816051	21816337	.	.	.	Note=intergenic_na;ID=TSD3_9_Tourist_1;Tourist
NC_030381.1	MH	MITE	21828048	21828403	.	.	.	Note=intergenic_na;ID=TSD8_TA_hAT_3;hAT
NC_030381.1	MH	MITE	21829318	21829568	.	.	.	Note=upstream_LOC108202696;ID=DcS6_1;Stowaway
NC_030381.1	MH	MITE	21832094	21832319	.	.	.	Note=intron_LOC108202696;ID=TSD3_12_Tourist;Tourist
NC_030381.1	MH	MITE	21853063	21853255	.	.	.	Note=intergenic_na;ID=TSD3_13_Tourist_1;Tourist
NC_030381.1	MH	MITE	21874911	21875170	.	.	.	Note=intergenic_na;ID=DcS13;Stowaway
NC_030381.1	MH	MITE	21875545	21875806	.	.	.	Note=intergenic_na;ID=DcS1_1;Stowaway
NC_030381.1	MH	MITE	21897853	21898102	.	.	.	Note=upstream_LOC108208760;ID=DcS6_1;Stowaway
NC_030381.1	MH	MITE	21901161	21901532	.	.	.	Note=intergenic_na;ID=TSD3_15_Tourist;Tourist
NC_030381.1	MH	MITE	21907882	21908326	.	.	.	Note=upstream_LOC108204854;ID=TSD3_15_Tourist;Tourist
NC_030381.1	MH	MITE	21915985	21916175	.	.	.	Note=upstream_LOC108204766;ID=DcS11;Stowaway
NC_030381.1	MH	MITE	21927558	21928469	.	.	.	Note=upstream_LOC108206358;ID=TSD9_11_Mu_1;Mutator
NC_030381.1	MH	MITE	21949227	21949611	.	.	.	Note=5'UTR_LOC108209214;ID=TSD3_5_Tourist_1;Tourist
NC_030381.1	MH	MITE	21960558	21960864	.	.	.	Note=upstream_LOC108209635;ID=Krak;Tourist
NC_030381.1	MH	MITE	21967716	21967924	.	.	.	Note=intergenic_na;ID=TSD3_13_Tourist_2;Tourist
NC_030381.1	MH	MITE	21977294	21977574	.	.	.	Note=intron_LOC108204604;ID=DcS4_2;Stowaway
NC_030381.1	MH	MITE	21991367	21991803	.	.	.	Note=intron_LOC108209404;ID=9_MuTA;Mutator
NC_030381.1	MH	MITE	21997037	21997266	.	.	.	Note=upstream_LOC108209404;ID=DcS4_2;Stowaway
NC_030381.1	MH	MITE	22028097	22028269	.	.	.	Note=intron_LOC108205309;ID=TSD2_1_UC_1;UC
NC_030381.1	MH	MITE	22030363	22030802	.	.	.	Note=intron_LOC108205309;ID=TSD8_4_hAT_2;hAT
NC_030381.1	MH	MITE	22045642	22046016	.	.	.	Note=IEJ_LOC108204293;ID=TSD3_5_Tourist_4;Tourist
NC_030381.1	MH	MITE	22053424	22053807	.	.	.	Note=downstream_LOC108204573;ID=TSD3_2_Tourist_6;Tourist
NC_030381.1	MH	MITE	22074480	22074752	.	.	.	Note=intron_LOC108204574;ID=DcS8;Stowaway
NC_030381.1	MH	MITE	22094844	22095068	.	.	.	Note=intergenic_na;ID=DcS10_1;Stowaway
NC_030381.1	MH	MITE	22149619	22149787	.	.	.	Note=intron_LOC108205339;ID=TSD9_pu1_Mu_1;Mutator
NC_030381.1	MH	MITE	22150640	22150851	.	.	.	Note=intron_LOC108205339;ID=DcS14;Stowaway
NC_030381.1	MH	MITE	22151724	22152043	.	.	.	Note=upstream_LOC108205339;ID=TSDun_1;UC
NC_030381.1	MH	MITE	22153479	22153683	.	.	.	Note=intergenic_na;ID=TSD3_13_Tourist_2;Tourist
NC_030381.1	MH	MITE	22171391	22171964	.	.	.	Note=intron_LOC108204726;ID=3_MuTA;Mutator
NC_030381.1	MH	MITE	22178835	22179056	.	.	.	Note=downstream_LOC108202784;ID=DcS6_1;Stowaway
NC_030381.1	MH	MITE	22185919	22186103	.	.	.	Note=intron_LOC108202784;ID=DcS11;Stowaway
NC_030381.1	MH	MITE	22203368	22203606	.	.	.	Note=intron_LOC108211072;ID=DcS6_2;Stowaway
NC_030381.1	MH	MITE	22204860	22205070	.	.	.	Note=intron_LOC108211072;ID=DcS6_2;Stowaway
NC_030381.1	MH	MITE	22214699	22214997	.	.	.	Note=intergenic_na;ID=TSD8_10_hAT_9;hAT
NC_030381.1	MH	MITE	22218916	22219243	.	.	.	Note=intron_LOC108198932;ID=TSD3_14_Tourist;Tourist
NC_030381.1	MH	MITE	22234450	22235055	.	.	.	Note=intron_LOC108204300;ID=TSD8_7_hAT;hAT
NC_030381.1	MH	MITE	22240160	22240461	.	.	.	Note=intergenic_na;ID=DcS1_1;Stowaway
NC_030381.1	MH	MITE	22253345	22253517	.	.	.	Note=upstream_LOC108214230;ID=TSD9_6_Mu_1;Mutator
NC_030381.1	MH	MITE	22264879	22265111	.	.	.	Note=intergenic_na;ID=DcS14;Stowaway
NC_030381.1	MH	MITE	22265560	22265823	.	.	.	Note=intergenic_na;ID=TSD8_TA_hAT_2;hAT
NC_030381.1	MH	MITE	22273323	22273988	.	.	.	Note=intergenic_na;ID=12_MuTA;Mutator
NC_030381.1	MH	MITE	22280149	22280391	.	.	.	Note=upstream_LOC108220284;ID=DcS8;Stowaway
NC_030381.1	MH	MITE	22292408	22292650	.	.	.	Note=intergenic_na;ID=DcS8;Stowaway
NC_030381.1	MH	MITE	22321110	22321536	.	.	.	Note=downstream_LOC108220311;ID=TSD10_3_Mu;Mutator
NC_030381.1	MH	MITE	22327839	22328077	.	.	.	Note=upstream_LOC108220311;ID=DcS9_1;Stowaway
NC_030381.1	MH	MITE	22334345	22335573	.	.	.	Note=upstream_LOC108194594;ID=TSD9_1_Mu_2;Mutator
NC_030381.1	MH	MITE	22337176	22337594	.	.	.	Note=intron_LOC108194594;ID=TSDun_2;UC
NC_030381.1	MH	MITE	22353286	22353466	.	.	.	Note=downstream_LOC108194093;ID=DcS11;Stowaway
NC_030381.1	MH	MITE	22357208	22357464	.	.	.	Note=intron_LOC108203855;ID=DcS29;Stowaway
NC_030381.1	MH	MITE	22385670	22385962	.	.	.	Note=intron_LOC108203855;ID=TSD3_7_Tourist_2;Tourist
NC_030381.1	MH	MITE	22387946	22388092	.	.	.	Note=intron_LOC108203855;ID=TSDun_3;UC
NC_030381.1	MH	MITE	22406831	22407158	.	.	.	Note=intron_LOC108204602;ID=TSD3_7_Tourist_2;Tourist
NC_030381.1	MH	MITE	22412271	22412497	.	.	.	Note=intron_LOC108204602;ID=DcS6_2;Stowaway
NC_030381.1	MH	MITE	22416998	22417238	.	.	.	Note=upstream_LOC108204602;ID=TSD3_12_Tourist;Tourist
NC_030381.1	MH	MITE	22420102	22420744	.	.	.	Note=upstream_LOC108204438;ID=12_MuTA;Mutator
NC_030381.1	MH	MITE	22425157	22425402	.	.	.	Note=intron_LOC108204438;ID=DcS47;Stowaway
NC_030381.1	MH	MITE	22432142	22432321	.	.	.	Note=intron_LOC108204438;ID=DcS11;Stowaway
NC_030381.1	MH	MITE	22444786	22444980	.	.	.	Note=intergenic_na;ID=TSD3_13_Tourist_1;Tourist
NC_030381.1	MH	MITE	22489326	22489580	.	.	.	Note=intron_LOC108205106;ID=DcS9_1;Stowaway
NC_030381.1	MH	MITE	22522057	22522517	.	.	.	Note=upstream_LOC108205465;ID=TSD3_15_Tourist;Tourist
NC_030381.1	MH	MITE	22552410	22552618	.	.	.	Note=downstream_LOC108194770;ID=TSD3_13_Tourist_1;Tourist
NC_030381.1	MH	MITE	22570053	22570233	.	.	.	Note=upstream_LOC108204247;ID=DcS11;Stowaway
NC_030381.1	MH	MITE	22573926	22574493	.	.	.	Note=intron_LOC108204247;ID=3_MuTA;Mutator
NC_030381.1	MH	MITE	22582834	22583061	.	.	.	Note=intergenic_na;ID=DcS6_1;Stowaway
NC_030381.1	MH	MITE	22590084	22590312	.	.	.	Note=intron_LOC108219648;ID=DcS6_2;Stowaway
NC_030381.1	MH	MITE	22600737	22600911	.	.	.	Note=downstream_LOC108219648;ID=TSD9_6_Mu_1;Mutator
NC_030381.1	MH	MITE	22601048	22601215	.	.	.	Note=downstream_LOC108219648;ID=TSD8_3_hAT_4;hAT
NC_030381.1	MH	MITE	22601751	22602376	.	.	.	Note=upstream_LOC108208475;ID=TSD8_TA_hAT_27;hAT
NC_030381.1	MH	MITE	22602971	22603142	.	.	.	Note=upstream_LOC108208475;ID=TSD9_6_Mu_1;Mutator
NC_030381.1	MH	MITE	22610275	22610518	.	.	.	Note=intron_LOC108212192;ID=DcS37;Stowaway
NC_030381.1	MH	MITE	22651369	22652027	.	.	.	Note=intron_LOC108220328;ID=12_MuTA;Mutator
NC_030381.1	MH	MITE	22663494	22663728	.	.	.	Note=intron_LOC108220328;ID=DcS13;Stowaway
NC_030381.1	MH	MITE	22705790	22706029	.	.	.	Note=intron_LOC108220357;ID=DcS13;Stowaway
NC_030381.1	MH	MITE	22715775	22715985	.	.	.	Note=upstream_LOC108220366;ID=DcS7c;Stowaway
NC_030381.1	MH	MITE	22717005	22717215	.	.	.	Note=intergenic_na;ID=DcS7c;Stowaway
NC_030381.1	MH	MITE	22719164	22719438	.	.	.	Note=intergenic_na;ID=TSD10_3_Mu;Mutator
NC_030381.1	MH	MITE	22724672	22725114	.	.	.	Note=upstream_LOC108204823;ID=TSD3_15_Tourist;Tourist
NC_030381.1	MH	MITE	22742026	22742329	.	.	.	Note=downstream_LOC108193472;ID=DcS2;Stowaway
NC_030381.1	MH	MITE	22748545	22748771	.	.	.	Note=downstream_LOC108206052;ID=TSD3_13_Tourist_1;Tourist
NC_030381.1	MH	MITE	22748877	22749135	.	.	.	Note=downstream_LOC108206052;ID=DcS15;Stowaway
NC_030381.1	MH	MITE	22749992	22750172	.	.	.	Note=intergenic_na;ID=TSD9_5_Mu_2;Mutator
NC_030381.1	MH	MITE	22751539	22751741	.	.	.	Note=intergenic_na;ID=DcS6_1;Stowaway
NC_030381.1	MH	MITE	22757083	22757317	.	.	.	Note=downstream_LOC108203807;ID=TSD10_3_Mu;Mutator
NC_030381.1	MH	MITE	22768233	22768477	.	.	.	Note=downstream_LOC108205281;ID=DcS6_2;Stowaway
NC_030381.1	MH	MITE	22782557	22782804	.	.	.	Note=intron_LOC108207478;ID=DcS6_2;Stowaway
NC_030381.1	MH	MITE	22786106	22786368	.	.	.	Note=intron_LOC108207478;ID=DcS7a;Stowaway
NC_030381.1	MH	MITE	22799964	22800267	.	.	.	Note=downstream_LOC108207128;ID=DcS2;Stowaway
NC_030381.1	MH	MITE	22800398	22800695	.	.	.	Note=downstream_LOC108207128;ID=DcS5;Stowaway
NC_030381.1	MH	MITE	22818663	22818872	.	.	.	Note=downstream_LOC108204563;ID=TSD3_8_Tourist_3;Tourist
NC_030381.1	MH	MITE	22833591	22833824	.	.	.	Note=intergenic_na;ID=DcS9_1;Stowaway
NC_030381.1	MH	MITE	22840650	22841086	.	.	.	Note=intron_LOC108204522;ID=7_MuTA;Mutator
NC_030381.1	MH	MITE	22841464	22841904	.	.	.	Note=intron_LOC108204522;ID=TSD8_4_hAT_2;hAT
NC_030381.1	MH	MITE	22877439	22877692	.	.	.	Note=intergenic_na;ID=TSD3_7_Tourist_1;Tourist
NC_030381.1	MH	MITE	22881214	22881474	.	.	.	Note=intergenic_na;ID=DcS23;Stowaway
NC_030381.1	MH	MITE	22889731	22890146	.	.	.	Note=intergenic_na;ID=8_MuTA;Mutator
NC_030381.1	MH	MITE	22890522	22890969	.	.	.	Note=intergenic_na;ID=7_MuTA;Mutator
NC_030381.1	MH	MITE	22890996	22891423	.	.	.	Note=intergenic_na;ID=TSD10_3_Mu;Mutator
NC_030381.1	MH	MITE	22891469	22891946	.	.	.	Note=intergenic_na;ID=3_MuTA;Mutator
NC_030381.1	MH	MITE	22917854	22918443	.	.	.	Note=intergenic_na;ID=TSD9_1_Mu_6;Mutator
NC_030381.1	MH	MITE	22929003	22929280	.	.	.	Note=intergenic_na;ID=TSDun_5;UC
NC_030381.1	MH	MITE	22929323	22929599	.	.	.	Note=intergenic_na;ID=TSDun_5;UC
NC_030381.1	MH	MITE	22943085	22943400	.	.	.	Note=intergenic_na;ID=TSD3_13_Tourist_3;Tourist
NC_030381.1	MH	MITE	22964545	22964879	.	.	.	Note=intergenic_na;ID=TSD9_2_Mu_11;Mutator
NC_030381.1	MH	MITE	22984906	22985240	.	.	.	Note=intergenic_na;ID=TSD9_2_Mu_11;Mutator
NC_030381.1	MH	MITE	22993418	22993687	.	.	.	Note=intergenic_na;ID=TSDun_5;UC
NC_030381.1	MH	MITE	23026016	23026385	.	.	.	Note=intergenic_na;ID=TSD9_2_Mu_11;Mutator
NC_030381.1	MH	MITE	23099264	23099642	.	.	.	Note=intergenic_na;ID=TSD9_2_Mu_11;Mutator
NC_030381.1	MH	MITE	23099672	23100187	.	.	.	Note=intergenic_na;ID=TSD9_pu3_Mu;Mutator
NC_030381.1	MH	MITE	23102587	23103062	.	.	.	Note=upstream_LOC108215051;ID=TSD3_15_Tourist;Tourist
NC_030381.1	MH	MITE	23107485	23107800	.	.	.	Note=intergenic_na;ID=TSD3_13_Tourist_3;Tourist
NC_030381.1	MH	MITE	23119808	23120090	.	.	.	Note=intergenic_na;ID=DcS8;Stowaway
NC_030381.1	MH	MITE	23124519	23124878	.	.	.	Note=intergenic_na;ID=Krak;Tourist
NC_030381.1	MH	MITE	23125305	23125713	.	.	.	Note=intergenic_na;ID=7_MuTA;Mutator
NC_030381.1	MH	MITE	23152909	23153056	.	.	.	Note=intron_LOC108205286;ID=TSD8_1_hAT_2;hAT
NC_030381.1	MH	MITE	23160937	23161170	.	.	.	Note=upstream_LOC108209189;ID=DcS10_1;Stowaway
NC_030381.1	MH	MITE	23165826	23166079	.	.	.	Note=intergenic_na;ID=DcS6_1;Stowaway
NC_030381.1	MH	MITE	23166855	23167099	.	.	.	Note=downstream_LOC108204987;ID=DcS9_1;Stowaway
NC_030381.1	MH	MITE	23173011	23173369	.	.	.	Note=intergenic_na;ID=TSD3_1_Tourist_1;Tourist
NC_030381.1	MH	MITE	23173610	23173950	.	.	.	Note=intergenic_na;ID=TSD3_1_Tourist_1;Tourist
NC_030381.1	MH	MITE	23179474	23179682	.	.	.	Note=intergenic_na;ID=TSD3_13_Tourist_2;Tourist
NC_030381.1	MH	MITE	23208337	23208618	.	.	.	Note=intergenic_na;ID=TSD3_7_Tourist_1;Tourist
NC_030381.1	MH	MITE	23220456	23220666	.	.	.	Note=intron_LOC108213923;ID=DcS3_2;Stowaway
NC_030381.1	MH	MITE	23230309	23230494	.	.	.	Note=intergenic_na;ID=TSD9_5_Mu_2;Mutator
NC_030381.1	MH	MITE	23230502	23230794	.	.	.	Note=downstream_LOC108205242;ID=DcS38;Stowaway
NC_030381.1	MH	MITE	23234281	23234600	.	.	.	Note=intron_LOC108205242;ID=TSD3_2_Tourist_10;Tourist
NC_030381.1	MH	MITE	23241815	23242277	.	.	.	Note=intergenic_na;ID=TSDun_6;UC
NC_030381.1	MH	MITE	23263773	23264078	.	.	.	Note=intergenic_na;ID=TSD3_13_Tourist_3;Tourist
NC_030381.1	MH	MITE	23269246	23269558	.	.	.	Note=intergenic_na;ID=DcS5;Stowaway
NC_030381.1	MH	MITE	23279665	23280039	.	.	.	Note=intergenic_na;ID=TSD3_2_Tourist_1;Tourist
NC_030381.1	MH	MITE	23284716	23284907	.	.	.	Note=intergenic_na;ID=TSD9_5_Mu_1;Mutator
NC_030381.1	MH	MITE	23285068	23285256	.	.	.	Note=intergenic_na;ID=TSD3_13_Tourist_1;Tourist
NC_030381.1	MH	MITE	23285714	23285983	.	.	.	Note=intergenic_na;ID=DcS20;Stowaway
NC_030381.1	MH	MITE	23293428	23293674	.	.	.	Note=downstream_LOC108205259;ID=DcS6_1;Stowaway
NC_030381.1	MH	MITE	23293833	23294164	.	.	.	Note=downstream_LOC108205259;ID=TSD3_13_Tourist_3;Tourist
NC_030381.1	MH	MITE	23297731	23297924	.	.	.	Note=intron_LOC108205259;ID=TSD9_5_Mu_2;Mutator
NC_030381.1	MH	MITE	23298640	23298797	.	.	.	Note=intron_LOC108205259;ID=TSD8_3_hAT_1;hAT
NC_030381.1	MH	MITE	23300965	23301336	.	.	.	Note=5'UTR_LOC108205259;ID=TSD3_1_Tourist_3;Tourist
NC_030381.1	MH	MITE	23308227	23308430	.	.	.	Note=intron_LOC108204722;ID=DcS32;Stowaway
NC_030381.1	MH	MITE	23309931	23310099	.	.	.	Note=intron_LOC108204722;ID=TSD8_3_hAT_4;hAT
NC_030381.1	MH	MITE	23315422	23315640	.	.	.	Note=intron_LOC108204722;ID=DcS6_1;Stowaway
NC_030381.1	MH	MITE	23317917	23318166	.	.	.	Note=intron_LOC108204722;ID=DcS6_1;Stowaway
NC_030381.1	MH	MITE	23320004	23320429	.	.	.	Note=3'UTR_LOC108204722;ID=2_MuTA;Mutator
NC_030381.1	MH	MITE	23331718	23332962	.	.	.	Note=5'UTR_LOC108204846;ID=TSD3_33_Tourist;Tourist
NC_030381.1	MH	MITE	23337899	23338253	.	.	.	Note=intron_LOC108204846;ID=TSD3_5_Tourist_1;Tourist
NC_030381.1	MH	MITE	23345813	23346066	.	.	.	Note=intergenic_na;ID=DcS26;Stowaway
NC_030381.1	MH	MITE	23346114	23346333	.	.	.	Note=intergenic_na;ID=DcS37;Stowaway
NC_030381.1	MH	MITE	23359200	23359445	.	.	.	Note=intron_LOC108205694;ID=DcS6_1;Stowaway
NC_030381.1	MH	MITE	23374887	23375150	.	.	.	Note=intron_LOC108215431;ID=DcS44;Stowaway
NC_030381.1	MH	MITE	23383814	23383982	.	.	.	Note=intergenic_na;ID=TSD9_pu1_Mu_1;Mutator
NC_030381.1	MH	MITE	23385043	23385466	.	.	.	Note=upstream_LOC108204742;ID=2_MuTA;Mutator
NC_030381.1	MH	MITE	23423206	23423591	.	.	.	Note=upstream_LOC108204670;ID=TSD3_2_Tourist_7;Tourist
NC_030381.1	MH	MITE	23423614	23424066	.	.	.	Note=upstream_LOC108204670;ID=TSD3_15_Tourist;Tourist
NC_030381.1	MH	MITE	23426173	23426558	.	.	.	Note=intergenic_na;ID=TSD3_2_Tourist_7;Tourist
NC_030381.1	MH	MITE	23426581	23427033	.	.	.	Note=intergenic_na;ID=TSD3_15_Tourist;Tourist
NC_030381.1	MH	MITE	23430037	23430198	.	.	.	Note=intergenic_na;ID=TSD3_23_Tourist;Tourist
NC_030381.1	MH	MITE	23451022	23451244	.	.	.	Note=intergenic_na;ID=TSD3_8_Tourist_3;Tourist
NC_030381.1	MH	MITE	23460653	23461108	.	.	.	Note=intergenic_na;ID=TSD9_4_Mu_1;Mutator
NC_030381.1	MH	MITE	23740436	23740782	.	.	.	Note=intergenic_na;ID=TSD3_1_Tourist_3;Tourist
NC_030381.1	MH	MITE	23865726	23865922	.	.	.	Note=upstream_LOC108208661;ID=TSD3_13_Tourist_1;Tourist
NC_030381.1	MH	MITE	23913915	23914227	.	.	.	Note=intergenic_na;ID=TSDun_9;UC
NC_030381.1	MH	MITE	23939599	23939861	.	.	.	Note=upstream_LOC108220657;ID=DcS41;Stowaway
NC_030381.1	MH	MITE	23958991	23959254	.	.	.	Note=intergenic_na;ID=DcS41;Stowaway
NC_030381.1	MH	MITE	24002923	24003406	.	.	.	Note=intergenic_na;ID=TSD10_1_Mu_7;Mutator
NC_030381.1	MH	MITE	24022741	24023005	.	.	.	Note=intron_LOC108220677;ID=DcS41;Stowaway
NC_030381.1	MH	MITE	24057859	24058406	.	.	.	Note=intergenic_na;ID=TSD8_TA_hAT_8;hAT
NC_030381.1	MH	MITE	24059515	24059713	.	.	.	Note=intergenic_na;ID=DcS3_1;Stowaway
NC_030381.1	MH	MITE	24062902	24063194	.	.	.	Note=intron_LOC108199387;ID=TSD3_14_Tourist;Tourist
NC_030381.1	MH	MITE	24147705	24147996	.	.	.	Note=intergenic_na;ID=TSD3_13_Tourist_3;Tourist
NC_030381.1	MH	MITE	24157193	24157731	.	.	.	Note=intergenic_na;ID=TSD8_TA_hAT_8;hAT
NC_030381.1	MH	MITE	24178019	24178322	.	.	.	Note=upstream_LOC108198366;ID=DcS7b;Stowaway
NC_030381.1	MH	MITE	24193304	24193756	.	.	.	Note=intergenic_na;ID=TSDun_6;UC
NC_030381.1	MH	MITE	24216582	24216784	.	.	.	Note=intergenic_na;ID=TSD3_13_Tourist_2;Tourist
NC_030381.1	MH	MITE	24221057	24221404	.	.	.	Note=intergenic_na;ID=TSD3_1_Tourist_5;Tourist
NC_030381.1	MH	MITE	24248070	24248260	.	.	.	Note=intergenic_na;ID=TSD3_13_Tourist_1;Tourist
NC_030381.1	MH	MITE	24252397	24252739	.	.	.	Note=intergenic_na;ID=TSD3_14_Tourist;Tourist
NC_030381.1	MH	MITE	24257544	24257958	.	.	.	Note=intergenic_na;ID=TSD3_16_Tourist;Tourist
NC_030381.1	MH	MITE	24300221	24300471	.	.	.	Note=intergenic_na;ID=DcS6_1;Stowaway
NC_030381.1	MH	MITE	24302518	24302688	.	.	.	Note=intergenic_na;ID=TSD9_5_Mu_3;Mutator
NC_030381.1	MH	MITE	24306324	24306587	.	.	.	Note=intergenic_na;ID=DcS1_1;Stowaway
NC_030381.1	MH	MITE	24314800	24315195	.	.	.	Note=intron_LOC108202665;ID=TSD3_2_Tourist_3;Tourist
NC_030381.1	MH	MITE	24345655	24346227	.	.	.	Note=intergenic_na;ID=3_MuTA;Mutator
NC_030381.1	MH	MITE	24353978	24354222	.	.	.	Note=downstream_LOC108204745;ID=DcS6_1;Stowaway
NC_030381.1	MH	MITE	24356338	24356580	.	.	.	Note=intron_LOC108204745;ID=TSD3_13_Tourist_2;Tourist
NC_030381.1	MH	MITE	24366470	24366750	.	.	.	Note=upstream_LOC108204745;ID=DcS1_1;Stowaway
NC_030381.1	MH	MITE	24367715	24367962	.	.	.	Note=intergenic_na;ID=TSD10_3_Mu;Mutator
NC_030381.1	MH	MITE	24374231	24374691	.	.	.	Note=intergenic_na;ID=TSDun_6;UC
NC_030381.1	MH	MITE	24389112	24389332	.	.	.	Note=intron_LOC108226861;ID=DcS6_1;Stowaway
NC_030381.1	MH	MITE	24412563	24412865	.	.	.	Note=upstream_LOC108227313;ID=DcS1_1;Stowaway
NC_030381.1	MH	MITE	24415353	24415514	.	.	.	Note=intron_LOC108227313;ID=TSD2_1_UC_1;UC
NC_030381.1	MH	MITE	24419913	24420595	.	.	.	Note=downstream_LOC108227313;ID=TSD8_TA_hAT_25;hAT
NC_030381.1	MH	MITE	24420667	24420956	.	.	.	Note=intergenic_na;ID=TSD10_3_Mu;Mutator
NC_030381.1	MH	MITE	24421225	24421532	.	.	.	Note=intergenic_na;ID=DcS8;Stowaway
NC_030381.1	MH	MITE	24422255	24422654	.	.	.	Note=intergenic_na;ID=TSD10_3_Mu;Mutator
NC_030381.1	MH	MITE	24431902	24432351	.	.	.	Note=upstream_LOC108227760;ID=7_MuTA;Mutator
NC_030381.1	MH	MITE	24432367	24432695	.	.	.	Note=upstream_LOC108227760;ID=1_MuTA;Mutator
NC_030381.1	MH	MITE	24433425	24433692	.	.	.	Note=intron_LOC108227760;ID=TSD3_7_Tourist_3;Tourist
NC_030381.1	MH	MITE	24434083	24434516	.	.	.	Note=intron_LOC108227760;ID=TSD8_4_hAT_2;hAT
NC_030381.1	MH	MITE	24458649	24458884	.	.	.	Note=upstream_LOC108226851;ID=TSD8_9_hAT_2;hAT
NC_030381.1	MH	MITE	24465347	24465578	.	.	.	Note=upstream_LOC108227309;ID=DcS6_2;Stowaway
NC_030381.1	MH	MITE	24478732	24478917	.	.	.	Note=upstream_LOC108226999;ID=TSD9_5_Mu_2;Mutator
NC_030381.1	MH	MITE	24491074	24491377	.	.	.	Note=upstream_LOC108227188;ID=DcS2;Stowaway
NC_030381.1	MH	MITE	24492187	24492614	.	.	.	Note=upstream_LOC108227342;ID=TSD10_3_Mu;Mutator
NC_030381.1	MH	MITE	24504202	24504431	.	.	.	Note=intergenic_na;ID=DcS6_2;Stowaway
NC_030381.1	MH	MITE	24505910	24506168	.	.	.	Note=intergenic_na;ID=DcS10_1;Stowaway
NC_030381.1	MH	MITE	24508080	24508246	.	.	.	Note=downstream_LOC108227355;ID=TSD9_pu1_Mu_1;Mutator
NC_030381.1	MH	MITE	24508625	24508891	.	.	.	Note=downstream_LOC108227355;ID=DcS9_2;Stowaway
NC_030381.1	MH	MITE	24545542	24545939	.	.	.	Note=intergenic_na;ID=TSD3_2_Tourist_8;Tourist
NC_030381.1	MH	MITE	24546312	24546592	.	.	.	Note=intergenic_na;ID=TSD3_7_Tourist_1;Tourist
NC_030381.1	MH	MITE	24548541	24548843	.	.	.	Note=intergenic_na;ID=DcS15;Stowaway
NC_030381.1	MH	MITE	24589097	24589426	.	.	.	Note=intergenic_na;ID=TSD8_TA_hAT_5;hAT
NC_030381.1	MH	MITE	24589431	24589742	.	.	.	Note=intergenic_na;ID=TSD3_2_Tourist_6;Tourist
NC_030381.1	MH	MITE	24592380	24592684	.	.	.	Note=intergenic_na;ID=DcS5;Stowaway
NC_030381.1	MH	MITE	24593413	24593652	.	.	.	Note=intergenic_na;ID=TSD8_TA_hAT_2;hAT
NC_030381.1	MH	MITE	24601350	24601555	.	.	.	Note=intergenic_na;ID=TSD3_13_Tourist_2;Tourist
NC_030381.1	MH	MITE	24606185	24606646	.	.	.	Note=intergenic_na;ID=TSD3_15_Tourist;Tourist
NC_030381.1	MH	MITE	24607326	24607699	.	.	.	Note=intergenic_na;ID=TSD3_2_Tourist_4;Tourist
NC_030381.1	MH	MITE	24629632	24629864	.	.	.	Note=upstream_LOC108227291;ID=DcS3_1;Stowaway
NC_030381.1	MH	MITE	24649091	24649520	.	.	.	Note=intron_LOC108227127;ID=TSD8_4_hAT_2;hAT
NC_030381.1	MH	MITE	24653314	24653608	.	.	.	Note=intron_LOC108227127;ID=DcS8;Stowaway
NC_030381.1	MH	MITE	24703354	24703752	.	.	.	Note=intergenic_na;ID=TSD9_2_Mu_6;Mutator
NC_030381.1	MH	MITE	24703874	24704055	.	.	.	Note=intergenic_na;ID=DcS11;Stowaway
NC_030381.1	MH	MITE	24735635	24736860	.	.	.	Note=intergenic_na;ID=TSD9_1_Mu_2;Mutator
NC_030381.1	MH	MITE	24766624	24766857	.	.	.	Note=intergenic_na;ID=DcS12;Stowaway
NC_030381.1	MH	MITE	24766929	24767120	.	.	.	Note=intergenic_na;ID=TSD9_5_Mu_2;Mutator
NC_030381.1	MH	MITE	24775993	24776235	.	.	.	Note=intron_LOC108227096;ID=TSD8_TA_hAT_29;hAT
NC_030381.1	MH	MITE	24783764	24783979	.	.	.	Note=upstream_LOC108227096;ID=TSD3_13_Tourist_2;Tourist
NC_030381.1	MH	MITE	24784271	24784646	.	.	.	Note=upstream_LOC108227096;ID=TSD3_2_Tourist_1;Tourist
NC_030381.1	MH	MITE	24791242	24791383	.	.	.	Note=intergenic_na;ID=TSDun_3;UC
NC_030381.1	MH	MITE	24791498	24791643	.	.	.	Note=intergenic_na;ID=TSDun_3;UC
NC_030381.1	MH	MITE	24802953	24803384	.	.	.	Note=intron_LOC108227370;ID=TSD8_4_hAT_5;hAT
NC_030381.1	MH	MITE	24811734	24811925	.	.	.	Note=intron_LOC108227547;ID=TSD9_5_Mu_1;Mutator
NC_030381.1	MH	MITE	24823940	24824203	.	.	.	Note=intron_LOC108227049;ID=DcS17;Stowaway
NC_030381.1	MH	MITE	24824204	24824786	.	.	.	Note=intron_LOC108227049;ID=TSD2_1_UC_2;UC
NC_030381.1	MH	MITE	24836678	24837141	.	.	.	Note=intergenic_na;ID=TSD3_15_Tourist;Tourist
NC_030381.1	MH	MITE	24838253	24838643	.	.	.	Note=upstream_LOC108226932;ID=TSD3_15_Tourist;Tourist
NC_030381.1	MH	MITE	24859362	24859616	.	.	.	Note=upstream_LOC108227195;ID=DcS10_1;Stowaway
NC_030381.1	MH	MITE	24874653	24874899	.	.	.	Note=intron_LOC108227033;ID=DcS1_1;Stowaway
NC_030381.1	MH	MITE	24876885	24877070	.	.	.	Note=intron_LOC108227033;ID=TSD8_4_hAT_1;hAT
NC_030381.1	MH	MITE	24890700	24891062	.	.	.	Note=upstream_LOC108227033;ID=Krak;Tourist
NC_030381.1	MH	MITE	24908395	24908850	.	.	.	Note=intron_LOC108227274;ID=TSD9_4_Mu_1;Mutator
NC_030381.1	MH	MITE	24917806	24918004	.	.	.	Note=intergenic_na;ID=DcS1_2;Stowaway
NC_030381.1	MH	MITE	24926445	24926893	.	.	.	Note=intergenic_na;ID=7_MuTA;Mutator
NC_030381.1	MH	MITE	24932724	24932928	.	.	.	Note=intergenic_na;ID=TSD3_13_Tourist_1;Tourist
NC_030381.1	MH	MITE	24932966	24933296	.	.	.	Note=intergenic_na;ID=TSD3_13_Tourist_3;Tourist
NC_030381.1	MH	MITE	24956194	24956837	.	.	.	Note=intergenic_na;ID=12_MuTA;Mutator
NC_030381.1	MH	MITE	24972720	24972938	.	.	.	Note=intergenic_na;ID=DcS9_1;Stowaway
NC_030381.1	MH	MITE	24998984	24999264	.	.	.	Note=intergenic_na;ID=DcS8;Stowaway
NC_030381.1	MH	MITE	25000759	25001005	.	.	.	Note=upstream_LOC108227810;ID=DcS9_1;Stowaway
NC_030381.1	MH	MITE	25004867	25005334	.	.	.	Note=intron_LOC108227810;ID=TSDun_6;UC
NC_030381.1	MH	MITE	25005727	25006190	.	.	.	Note=intron_LOC108227810;ID=TSDun_6;UC
NC_030381.1	MH	MITE	25007812	25008060	.	.	.	Note=intron_LOC108227810;ID=DcS13;Stowaway
NC_030381.1	MH	MITE	25013273	25013475	.	.	.	Note=intergenic_na;ID=TSD3_13_Tourist_1;Tourist
NC_030381.1	MH	MITE	25049470	25049708	.	.	.	Note=intergenic_na;ID=DcS9_1;Stowaway
NC_030381.1	MH	MITE	25058463	25058694	.	.	.	Note=intergenic_na;ID=DcS6_2;Stowaway
NC_030381.1	MH	MITE	25065495	25065724	.	.	.	Note=intergenic_na;ID=DcS6_2;Stowaway
NC_030381.1	MH	MITE	25118941	25119206	.	.	.	Note=intron_LOC108227734;ID=TSD3_7_Tourist_3;Tourist
NC_030381.1	MH	MITE	25121228	25121456	.	.	.	Note=upstream_LOC108227734;ID=DcS9_1;Stowaway
NC_030381.1	MH	MITE	25123553	25123778	.	.	.	Note=intergenic_na;ID=DcS14;Stowaway
NC_030381.1	MH	MITE	25148934	25149182	.	.	.	Note=upstream_LOC108227559;ID=DcS6_1;Stowaway
NC_030381.1	MH	MITE	25158272	25158568	.	.	.	Note=intron_LOC108226886;ID=TSD3_7_Tourist_3;Tourist
NC_030381.1	MH	MITE	25163802	25164184	.	.	.	Note=upstream_LOC108227221;ID=TSD3_1_Tourist_1;Tourist
NC_030381.1	MH	MITE	25165262	25165546	.	.	.	Note=intergenic_na;ID=TSD3_3_Tourist_2;Tourist
NC_030381.1	MH	MITE	25165920	25166168	.	.	.	Note=downstream_LOC108227465;ID=TSD3_7_Tourist_3;Tourist
NC_030381.1	MH	MITE	25171207	25171799	.	.	.	Note=intron_LOC108227465;ID=3_MuTA;Mutator
NC_030381.1	MH	MITE	25186529	25186712	.	.	.	Note=intron_LOC108227465;ID=TSD8_4_hAT_1;hAT
NC_030381.1	MH	MITE	25188090	25188298	.	.	.	Note=upstream_LOC108227465;ID=TSD3_13_Tourist_1;Tourist
NC_030381.1	MH	MITE	25188480	25188706	.	.	.	Note=upstream_LOC108227465;ID=DcS6_1;Stowaway
NC_030381.1	MH	MITE	25190941	25191149	.	.	.	Note=intergenic_na;ID=TSD3_13_Tourist_1;Tourist
NC_030381.1	MH	MITE	25191331	25191557	.	.	.	Note=intergenic_na;ID=DcS6_1;Stowaway
NC_030381.1	MH	MITE	25195480	25195861	.	.	.	Note=intergenic_na;ID=TSD3_2_Tourist_6;Tourist
NC_030381.1	MH	MITE	25223103	25223327	.	.	.	Note=intron_LOC108226771;ID=DcS6_2;Stowaway
NC_030381.1	MH	MITE	25245793	25246035	.	.	.	Note=upstream_LOC108227578;ID=DcS9_1;Stowaway
NC_030381.1	MH	MITE	25249585	25249877	.	.	.	Note=downstream_LOC108227578;ID=DcS5;Stowaway
NC_030381.1	MH	MITE	25251146	25251808	.	.	.	Note=intergenic_na;ID=TSD3_6_Tourist;Tourist
NC_030381.1	MH	MITE	25255971	25256182	.	.	.	Note=intergenic_na;ID=DcS3_1;Stowaway
NC_030381.1	MH	MITE	25268267	25268586	.	.	.	Note=intergenic_na;ID=TSDun_1;UC
NC_030381.1	MH	MITE	25283465	25283721	.	.	.	Note=intron_LOC108226951;ID=DcS9_1;Stowaway
NC_030381.1	MH	MITE	25298321	25298601	.	.	.	Note=upstream_LOC108227086;ID=DcS1_1;Stowaway
NC_030381.1	MH	MITE	25305344	25305648	.	.	.	Note=intergenic_na;ID=TSD3_7_Tourist_2;Tourist
NC_030381.1	MH	MITE	25310263	25310463	.	.	.	Note=upstream_LOC108226832;ID=TSD3_13_Tourist_1;Tourist
NC_030381.1	MH	MITE	25310534	25310789	.	.	.	Note=upstream_LOC108226832;ID=DcS8;Stowaway
NC_030381.1	MH	MITE	25321785	25321971	.	.	.	Note=intron_LOC108226832;ID=TSD8_3_hAT_2;hAT
NC_030381.1	MH	MITE	25322677	25322980	.	.	.	Note=intron_LOC108226832;ID=DcS2;Stowaway
NC_030381.1	MH	MITE	25325551	25325800	.	.	.	Note=intron_LOC108226832;ID=DcS13;Stowaway
NC_030381.1	MH	MITE	25351226	25351666	.	.	.	Note=downstream_LOC108226896;ID=TSD8_TA_hAT_9;hAT
NC_030381.1	MH	MITE	25355170	25355377	.	.	.	Note=upstream_LOC108226896;ID=TSD3_13_Tourist_1;Tourist
NC_030381.1	MH	MITE	25355473	25355680	.	.	.	Note=upstream_LOC108226896;ID=TSD3_13_Tourist_2;Tourist
NC_030381.1	MH	MITE	25356901	25357109	.	.	.	Note=intergenic_na;ID=TSD3_13_Tourist_1;Tourist
NC_030381.1	MH	MITE	25358571	25358779	.	.	.	Note=intergenic_na;ID=TSD3_13_Tourist_1;Tourist
NC_030381.1	MH	MITE	25367584	25367840	.	.	.	Note=intergenic_na;ID=DcS13;Stowaway
NC_030381.1	MH	MITE	25369366	25369625	.	.	.	Note=intergenic_na;ID=DcS13;Stowaway
NC_030381.1	MH	MITE	25370734	25370930	.	.	.	Note=intergenic_na;ID=DcS3_2;Stowaway
NC_030381.1	MH	MITE	25377638	25378021	.	.	.	Note=intergenic_na;ID=TSD3_2_Tourist_6;Tourist
NC_030381.1	MH	MITE	25378901	25379101	.	.	.	Note=intergenic_na;ID=DcS3_2;Stowaway
NC_030381.1	MH	MITE	25390456	25390826	.	.	.	Note=3'UTR_LOC108227767;ID=TSD3_2_Tourist_1;Tourist
NC_030381.1	MH	MITE	25395522	25395920	.	.	.	Note=5'UTR_LOC108227651;ID=TSD3_2_Tourist_8;Tourist
NC_030381.1	MH	MITE	25404797	25405078	.	.	.	Note=downstream_LOC108227698;ID=TSD3_7_Tourist_1;Tourist
NC_030381.1	MH	MITE	25417871	25418110	.	.	.	Note=intergenic_na;ID=DcS9_1;Stowaway
NC_030381.1	MH	MITE	25502413	25502793	.	.	.	Note=downstream_LOC108204932;ID=TSD3_2_Tourist_4;Tourist
NC_030381.1	MH	MITE	25502841	25503053	.	.	.	Note=downstream_LOC108204932;ID=TSD3_13_Tourist_1;Tourist
NC_030381.1	MH	MITE	25531433	25531604	.	.	.	Note=upstream_LOC108222026;ID=TSD9_5_Mu_2;Mutator
NC_030381.1	MH	MITE	25532872	25533105	.	.	.	Note=intergenic_na;ID=DcS12;Stowaway
NC_030381.1	MH	MITE	25594073	25594202	.	.	.	Note=downstream_LOC108205380;ID=TSD8_1_hAT_2;hAT
NC_030381.1	MH	MITE	25597232	25597563	.	.	.	Note=intron_LOC108205380;ID=TSD3_24_Tourist;Tourist
NC_030381.1	MH	MITE	25641076	25641386	.	.	.	Note=intron_LOC108210720;ID=DcS35;Stowaway
NC_030381.1	MH	MITE	25642888	25643088	.	.	.	Note=downstream_LOC108210720;ID=TSD9_6_Mu_2;Mutator
NC_030381.1	MH	MITE	25682108	25682276	.	.	.	Note=intergenic_na;ID=TSD9_pu1_Mu_1;Mutator
NC_030381.1	MH	MITE	25695318	25695986	.	.	.	Note=intergenic_na;ID=TSD8_TA_hAT_19;hAT
NC_030381.1	MH	MITE	25698068	25698236	.	.	.	Note=intergenic_na;ID=TSD9_pu1_Mu_1;Mutator
NC_030381.1	MH	MITE	25706812	25707285	.	.	.	Note=intergenic_na;ID=TSD9_1_Mu_6;Mutator
NC_030381.1	MH	MITE	25724645	25724891	.	.	.	Note=intergenic_na;ID=DcS13;Stowaway
NC_030381.1	MH	MITE	25725343	25725554	.	.	.	Note=intergenic_na;ID=DcS14;Stowaway
NC_030381.1	MH	MITE	25782692	25783306	.	.	.	Note=intergenic_na;ID=TSD8_TA_hAT_12;hAT
NC_030381.1	MH	MITE	25814650	25815046	.	.	.	Note=downstream_LOC108204586;ID=TSD3_2_Tourist_8;Tourist
NC_030381.1	MH	MITE	25819303	25819646	.	.	.	Note=intergenic_na;ID=6_MuTA;Mutator
NC_030381.1	MH	MITE	25819675	25820113	.	.	.	Note=downstream_LOC108204585;ID=9_MuTA;Mutator
NC_030381.1	MH	MITE	25863587	25863888	.	.	.	Note=upstream_LOC108204355;ID=TSD3_7_Tourist_1;Tourist
NC_030381.1	MH	MITE	25864544	25864906	.	.	.	Note=upstream_LOC108204356;ID=Krak;Tourist
NC_030381.1	MH	MITE	25867128	25867293	.	.	.	Note=intron_LOC108204356;ID=TSD8_4_hAT_1;hAT
NC_030381.1	MH	MITE	25883689	25883855	.	.	.	Note=intron_LOC108205412;ID=TSD8_4_hAT_1;hAT
NC_030381.1	MH	MITE	25886048	25886506	.	.	.	Note=intergenic_na;ID=TSD10_1_Mu_1;Mutator
NC_030381.1	MH	MITE	25942597	25942902	.	.	.	Note=intergenic_na;ID=DcS2;Stowaway
NC_030381.1	MH	MITE	26008627	26009069	.	.	.	Note=intergenic_na;ID=TSD3_15_Tourist;Tourist
NC_030381.1	MH	MITE	26013438	26013721	.	.	.	Note=intron_LOC108204902;ID=DcS1_1;Stowaway
NC_030381.1	MH	MITE	26016519	26016775	.	.	.	Note=intron_LOC108204902;ID=DcS26;Stowaway
NC_030381.1	MH	MITE	26033306	26033617	.	.	.	Note=intergenic_na;ID=DcS5;Stowaway
NC_030381.1	MH	MITE	26033697	26033897	.	.	.	Note=intergenic_na;ID=TSD9_6_Mu_2;Mutator
NC_030381.1	MH	MITE	26041017	26041330	.	.	.	Note=intron_LOC108201808;ID=TSD3_3_Tourist_4;Tourist
NC_030381.1	MH	MITE	26041544	26041777	.	.	.	Note=intron_LOC108201808;ID=DcS12;Stowaway
NC_030381.1	MH	MITE	26054204	26055083	.	.	.	Note=downstream_LOC108201808;ID=TSDun_pu1_Mu_3;Mutator
NC_030381.1	MH	MITE	26070332	26070532	.	.	.	Note=downstream_LOC108204572;ID=TSD9_6_Mu_2;Mutator
NC_030381.1	MH	MITE	26076804	26077004	.	.	.	Note=intergenic_na;ID=TSD9_6_Mu_3;Mutator
NC_030381.1	MH	MITE	26078106	26078491	.	.	.	Note=intergenic_na;ID=TSD3_2_Tourist_9;Tourist
NC_030381.1	MH	MITE	26079118	26079442	.	.	.	Note=intergenic_na;ID=TSDun_1;UC
NC_030381.1	MH	MITE	26087260	26087464	.	.	.	Note=intergenic_na;ID=DcS3_1;Stowaway
NC_030381.1	MH	MITE	26101405	26101798	.	.	.	Note=upstream_LOC108221025;ID=8_MuTA;Mutator
NC_030381.1	MH	MITE	26102421	26102860	.	.	.	Note=intron_LOC108221025;ID=9_MuTA;Mutator
NC_030381.1	MH	MITE	26104397	26104631	.	.	.	Note=intron_LOC108221025;ID=DcS3_1;Stowaway
NC_030381.1	MH	MITE	26126912	26127093	.	.	.	Note=intron_LOC108221025;ID=DcS11;Stowaway
NC_030381.1	MH	MITE	26137341	26137655	.	.	.	Note=intron_LOC108221025;ID=TSD3_3_Tourist_2;Tourist
NC_030381.1	MH	MITE	26139889	26140290	.	.	.	Note=intergenic_na;ID=TSD9_16_Mu;Mutator
NC_030381.1	MH	MITE	26173143	26174110	.	.	.	Note=upstream_LOC108204388;ID=TSD9_1_Mu_7;Mutator
NC_030381.1	MH	MITE	26233850	26234246	.	.	.	Note=intron_LOC108204615;ID=TSD3_4_Tourist_3;Tourist
NC_030381.1	MH	MITE	26263986	26264286	.	.	.	Note=intergenic_na;ID=DcS5;Stowaway
NC_030381.1	MH	MITE	26264424	26264682	.	.	.	Note=intergenic_na;ID=DcS7b;Stowaway
NC_030381.1	MH	MITE	26276399	26276710	.	.	.	Note=intergenic_na;ID=DcS5;Stowaway
NC_030381.1	MH	MITE	26290180	26290633	.	.	.	Note=intergenic_na;ID=TSD9_4_Mu_1;Mutator
NC_030381.1	MH	MITE	26327204	26327523	.	.	.	Note=intergenic_na;ID=TSD3_13_Tourist_3;Tourist
NC_030381.1	MH	MITE	26331734	26331882	.	.	.	Note=upstream_LOC108221062;ID=TSD8_1_hAT_2;hAT
NC_030381.1	MH	MITE	26332584	26333138	.	.	.	Note=intron_LOC108221062;ID=TSD10_1_Mu_1;Mutator
NC_030381.1	MH	MITE	26356882	26357036	.	.	.	Note=intergenic_na;ID=DcS11;Stowaway
NC_030381.1	MH	MITE	26374756	26375028	.	.	.	Note=intergenic_na;ID=TSD10_3_Mu;Mutator
NC_030381.1	MH	MITE	26381264	26381450	.	.	.	Note=intron_LOC108209641;ID=TSD8_3_hAT_2;hAT
NC_030381.1	MH	MITE	26385235	26385683	.	.	.	Note=intron_LOC108209641;ID=TSD8_4_hAT_3;hAT
NC_030381.1	MH	MITE	26388750	26388939	.	.	.	Note=intron_LOC108209641;ID=TSD3_8_Tourist_1;Tourist
NC_030381.1	MH	MITE	26411886	26412148	.	.	.	Note=downstream_LOC108221089;ID=DcS17;Stowaway
NC_030381.1	MH	MITE	26420027	26420769	.	.	.	Note=downstream_LOC108221100;ID=TSD8_TA_hAT_1;hAT
NC_030381.1	MH	MITE	26422045	26422399	.	.	.	Note=intergenic_na;ID=TSD3_3_Tourist_5;Tourist
NC_030381.1	MH	MITE	26428256	26428624	.	.	.	Note=downstream_LOC108208564;ID=TSD8_4_hAT_4;hAT
NC_030381.1	MH	MITE	26433096	26433481	.	.	.	Note=downstream_LOC108208575;ID=TSD3_2_Tourist_7;Tourist
NC_030381.1	MH	MITE	26440683	26440868	.	.	.	Note=intergenic_na;ID=TSD8_4_hAT_1;hAT
NC_030381.1	MH	MITE	26459874	26460643	.	.	.	Note=intergenic_na;ID=TSD8_TA_hAT_4;hAT
NC_030381.1	MH	MITE	26463531	26463791	.	.	.	Note=intergenic_na;ID=DcS17;Stowaway
NC_030381.1	MH	MITE	26544845	26545048	.	.	.	Note=E/3'UTR_LOC108204411;ID=TSD3_13_Tourist_2;Tourist
NC_030381.1	MH	MITE	26548353	26548614	.	.	.	Note=intergenic_na;ID=DcS1_1;Stowaway
NC_030381.1	MH	MITE	26553230	26553480	.	.	.	Note=upstream_LOC108204412;ID=DcS6_1;Stowaway
NC_030381.1	MH	MITE	26557082	26558121	.	.	.	Note=downstream_LOC108204412;ID=TSD9_10_Mu_2;Mutator
NC_030381.1	MH	MITE	26558148	26559205	.	.	.	Note=intergenic_na;ID=TSD9_10_Mu_2;Mutator
NC_030381.1	MH	MITE	26600114	26600330	.	.	.	Note=intergenic_na;ID=DcS9_2;Stowaway
NC_030381.1	MH	MITE	26604723	26604973	.	.	.	Note=intron_LOC108205501;ID=DcS6_1;Stowaway
NC_030381.1	MH	MITE	26642579	26642858	.	.	.	Note=intron_LOC108204986;ID=TSD3_7_Tourist_1;Tourist
NC_030381.1	MH	MITE	26646623	26647330	.	.	.	Note=downstream_LOC108204986;ID=TSD8_TA_hAT_12;hAT
NC_030381.1	MH	MITE	26656740	26656925	.	.	.	Note=intron_LOC108204678;ID=TSD8_4_hAT_1;hAT
NC_030381.1	MH	MITE	26675131	26675590	.	.	.	Note=intergenic_na;ID=TSD3_15_Tourist;Tourist
NC_030381.1	MH	MITE	26701051	26701354	.	.	.	Note=intron_LOC108202390;ID=DcS2;Stowaway
NC_030381.1	MH	MITE	26718741	26719155	.	.	.	Note=intron_LOC108221175;ID=8_MuTA;Mutator
NC_030381.1	MH	MITE	26730091	26730341	.	.	.	Note=upstream_LOC108204496;ID=DcS6_1;Stowaway
NC_030381.1	MH	MITE	26743542	26743880	.	.	.	Note=intron_LOC108193095;ID=TSD3_1_Tourist_4;Tourist
NC_030381.1	MH	MITE	26744834	26745016	.	.	.	Note=intron_LOC108193095;ID=TSD8_4_hAT_1;hAT
NC_030381.1	MH	MITE	26782882	26783131	.	.	.	Note=downstream_LOC108204591;ID=DcS9_1;Stowaway
NC_030381.1	MH	MITE	26789021	26789323	.	.	.	Note=downstream_LOC108196145;ID=TSD8_3_hAT_3;hAT
NC_030381.1	MH	MITE	26789679	26790326	.	.	.	Note=intergenic_na;ID=TSD8_TA_hAT_20;hAT
NC_030381.1	MH	MITE	26792035	26792332	.	.	.	Note=intergenic_na;ID=TSD8_3_hAT_3;hAT
NC_030381.1	MH	MITE	26805917	26806078	.	.	.	Note=downstream_LOC108204134;ID=TSD9_5_Mu_1;Mutator
NC_030381.1	MH	MITE	26827184	26827508	.	.	.	Note=downstream_LOC108204390;ID=TSD3_2_Tourist_10;Tourist
NC_030381.1	MH	MITE	26865309	26865600	.	.	.	Note=upstream_LOC108209055;ID=DcS4_1;Stowaway
NC_030381.1	MH	MITE	26866704	26866930	.	.	.	Note=intergenic_na;ID=TSD3_13_Tourist_1;Tourist
NC_030381.1	MH	MITE	26868526	26868752	.	.	.	Note=intergenic_na;ID=TSD3_13_Tourist_1;Tourist
NC_030381.1	MH	MITE	26881563	26881887	.	.	.	Note=intron_LOC108215294;ID=TSD8_TA_hAT_5;hAT
NC_030381.1	MH	MITE	26892783	26893086	.	.	.	Note=upstream_LOC108213100;ID=DcS2;Stowaway
NC_030381.1	MH	MITE	26970962	26971245	.	.	.	Note=intergenic_na;ID=DcS30;Stowaway
NC_030381.1	MH	MITE	26990596	26990836	.	.	.	Note=intergenic_na;ID=DcS9_2;Stowaway
NC_030381.1	MH	MITE	26991925	26992286	.	.	.	Note=intergenic_na;ID=Krak;Tourist
NC_030381.1	MH	MITE	27004243	27004527	.	.	.	Note=intron_LOC108221236;ID=DcS20;Stowaway
NC_030381.1	MH	MITE	27057894	27058566	.	.	.	Note=intergenic_na;ID=TSD9_2_Mu_1;Mutator
NC_030381.1	MH	MITE	27070633	27071285	.	.	.	Note=intergenic_na;ID=TSD8_TA_hAT_7;hAT
NC_030381.1	MH	MITE	27072161	27072364	.	.	.	Note=intergenic_na;ID=TSD3_13_Tourist_2;Tourist
NC_030381.1	MH	MITE	27085654	27085956	.	.	.	Note=intergenic_na;ID=DcS8;Stowaway
NC_030381.1	MH	MITE	27093678	27093967	.	.	.	Note=intergenic_na;ID=TSD8_11_hAT_21;hAT
NC_030381.1	MH	MITE	27094620	27095789	.	.	.	Note=intergenic_na;ID=TSD9_1_Mu_1;Mutator
NC_030381.1	MH	MITE	27128485	27128670	.	.	.	Note=E/3'UTR_LOC108198905;ID=TSD8_3_hAT_2;hAT
NC_030381.1	MH	MITE	27130419	27130642	.	.	.	Note=upstream_LOC108198905;ID=TSD3_13_Tourist_2;Tourist
NC_030381.1	MH	MITE	27138045	27138458	.	.	.	Note=intergenic_na;ID=8_MuTA;Mutator
NC_030381.1	MH	MITE	27141292	27141536	.	.	.	Note=intergenic_na;ID=DcS8;Stowaway
NC_030381.1	MH	MITE	27160837	27161041	.	.	.	Note=downstream_LOC108196329;ID=DcS6_1;Stowaway
NC_030381.1	MH	MITE	27164705	27164955	.	.	.	Note=upstream_LOC108199973;ID=DcS6_1;Stowaway
NC_030381.1	MH	MITE	27194176	27194420	.	.	.	Note=upstream_LOC108193127;ID=DcS9_1;Stowaway
NC_030381.1	MH	MITE	27197173	27197765	.	.	.	Note=5'UTR_LOC108193248;ID=TSD8_13_hAT_2;hAT
NC_030381.1	MH	MITE	27204387	27204635	.	.	.	Note=intron_LOC108193289;ID=DcS4_2;Stowaway
NC_030381.1	MH	MITE	27244887	27245176	.	.	.	Note=3'UTR_LOC108193263;ID=DcS8;Stowaway
NC_030381.1	MH	MITE	27352575	27352815	.	.	.	Note=intron_LOC108204399;ID=DcS8;Stowaway
NC_030381.1	MH	MITE	27362900	27363140	.	.	.	Note=upstream_LOC108226947;ID=TSD8_10_hAT_8;hAT
NC_030381.1	MH	MITE	27364691	27364860	.	.	.	Note=5'UTR_LOC108226947;ID=TSD9_6_Mu_1;Mutator
NC_030381.1	MH	MITE	27395038	27395274	.	.	.	Note=intergenic_na;ID=DcS17;Stowaway
NC_030381.1	MH	MITE	27396504	27396743	.	.	.	Note=intergenic_na;ID=DcS6_1;Stowaway
NC_030381.1	MH	MITE	27399282	27399533	.	.	.	Note=upstream_LOC108204577;ID=DcS9_1;Stowaway
NC_030381.1	MH	MITE	27407503	27408245	.	.	.	Note=intron_LOC108221272;ID=TSD8_TA_hAT_1;hAT
NC_030381.1	MH	MITE	27413278	27413715	.	.	.	Note=upstream_LOC108202301;ID=TSD3_15_Tourist;Tourist
NC_030381.1	MH	MITE	27440363	27440620	.	.	.	Note=intergenic_na;ID=DcS7c;Stowaway
NC_030381.1	MH	MITE	27441346	27441796	.	.	.	Note=intergenic_na;ID=TSD3_15_Tourist;Tourist
NC_030381.1	MH	MITE	27442114	27442320	.	.	.	Note=upstream_LOC108221281;ID=TSD3_13_Tourist_2;Tourist
NC_030381.1	MH	MITE	27446600	27446847	.	.	.	Note=upstream_LOC108200440;ID=DcS6_1;Stowaway
NC_030381.1	MH	MITE	27457812	27458024	.	.	.	Note=upstream_LOC108204560;ID=DcS22;Stowaway
NC_030381.1	MH	MITE	27471407	27472111	.	.	.	Note=upstream_LOC108205480;ID=TSD8_TA_hAT_31;hAT
NC_030381.1	MH	MITE	27486950	27487199	.	.	.	Note=upstream_LOC108204938;ID=DcS6_2;Stowaway
NC_030381.1	MH	MITE	27491364	27491739	.	.	.	Note=intron_LOC108211625;ID=TSD3_19_Tourist;Tourist
NC_030381.1	MH	MITE	27510017	27510669	.	.	.	Note=downstream_LOC108196181;ID=TSD8_TA_hAT_7;hAT
NC_030381.1	MH	MITE	27514376	27514598	.	.	.	Note=upstream_LOC108196181;ID=DcS12;Stowaway
NC_030381.1	MH	MITE	27517447	27517872	.	.	.	Note=intergenic_na;ID=2_MuTA;Mutator
NC_030381.1	MH	MITE	27526900	27527262	.	.	.	Note=intron_LOC108205317;ID=TSD3_3_Tourist_1;Tourist
NC_030381.1	MH	MITE	27527344	27527575	.	.	.	Note=intron_LOC108205317;ID=DcS12;Stowaway
NC_030381.1	MH	MITE	27585780	27585901	.	.	.	Note=intron_LOC108201445;ID=TSDun_3;UC
NC_030381.1	MH	MITE	27592174	27592362	.	.	.	Note=intergenic_na;ID=DcS1_2;Stowaway
NC_030381.1	MH	MITE	27592527	27592683	.	.	.	Note=intergenic_na;ID=TSD3_8_Tourist_1;Tourist
NC_030381.1	MH	MITE	27596497	27596637	.	.	.	Note=intron_LOC108201398;ID=TSDun_3;UC
NC_030381.1	MH	MITE	27606591	27607334	.	.	.	Note=upstream_LOC108205522;ID=TSD8_TA_hAT_1;hAT
NC_030381.1	MH	MITE	27620870	27621669	.	.	.	Note=intergenic_na;ID=TSD8_16_hAT_6;hAT
NC_030381.1	MH	MITE	27624416	27624556	.	.	.	Note=intergenic_na;ID=TSDun_3;UC
NC_030381.1	MH	MITE	27627274	27627932	.	.	.	Note=intron_LOC108202646;ID=TSD9_2_Mu_4;Mutator
NC_030381.1	MH	MITE	27629913	27630159	.	.	.	Note=5'UTR_LOC108221336;ID=DcS6_2;Stowaway
NC_030381.1	MH	MITE	27631052	27631584	.	.	.	Note=intron_LOC108202646;ID=TSD8_TA_hAT_10;hAT
NC_030381.1	MH	MITE	27637580	27637707	.	.	.	Note=intergenic_na;ID=TSDun_3;UC
NC_030381.1	MH	MITE	27644778	27645088	.	.	.	Note=intergenic_na;ID=TSD3_13_Tourist_3;Tourist
NC_030381.1	MH	MITE	27650154	27650517	.	.	.	Note=intergenic_na;ID=Krak;Tourist
NC_030381.1	MH	MITE	27665341	27665583	.	.	.	Note=intron_LOC108210940;ID=DcS6_1;Stowaway
NC_030381.1	MH	MITE	27667950	27668184	.	.	.	Note=downstream_LOC108210940;ID=DcS3_1;Stowaway
NC_030381.1	MH	MITE	27680013	27680342	.	.	.	Note=intergenic_na;ID=TSD3_7_Tourist_2;Tourist
NC_030381.1	MH	MITE	27680592	27681023	.	.	.	Note=intergenic_na;ID=7_MuTA;Mutator
NC_030381.1	MH	MITE	27700114	27700451	.	.	.	Note=upstream_LOC108211609;ID=TSD3_2_Tourist_7;Tourist
NC_030381.1	MH	MITE	27700455	27700841	.	.	.	Note=upstream_LOC108204989;ID=TSD3_2_Tourist_7;Tourist
NC_030381.1	MH	MITE	27702279	27702458	.	.	.	Note=intron_LOC108204989;ID=TSDun_pu1_Mu_2;Mutator
NC_030381.1	MH	MITE	27715605	27715833	.	.	.	Note=downstream_LOC108212456;ID=DcS14;Stowaway
NC_030381.1	MH	MITE	27747056	27747357	.	.	.	Note=intergenic_na;ID=DcS8;Stowaway
NC_030381.1	MH	MITE	27747793	27748090	.	.	.	Note=intergenic_na;ID=DcS8;Stowaway
NC_030381.1	MH	MITE	27752762	27753137	.	.	.	Note=downstream_LOC108192891;ID=TSD8_TA_hAT_3;hAT
NC_030381.1	MH	MITE	27763527	27763848	.	.	.	Note=intron_LOC108208923;ID=TSD3_10_Tourist;Tourist
NC_030381.1	MH	MITE	27769468	27769678	.	.	.	Note=intron_LOC108221360;ID=TSD9_pu4_Mu;Mutator
NC_030381.1	MH	MITE	27785516	27786686	.	.	.	Note=upstream_LOC108209995;ID=TSD9_1_Mu_1;Mutator
NC_030381.1	MH	MITE	27801640	27801913	.	.	.	Note=downstream_LOC108195820;ID=TSD3_7_Tourist_4;Tourist
NC_030381.1	MH	MITE	27805600	27806016	.	.	.	Note=intergenic_na;ID=8_MuTA;Mutator
NC_030381.1	MH	MITE	27813122	27813659	.	.	.	Note=intergenic_na;ID=3_MuTA;Mutator
NC_030381.1	MH	MITE	27814707	27815082	.	.	.	Note=intergenic_na;ID=TSD3_2_Tourist_1;Tourist
NC_030381.1	MH	MITE	27815197	27815507	.	.	.	Note=intergenic_na;ID=TSD3_1_Tourist_10;Tourist
NC_030381.1	MH	MITE	27815612	27815967	.	.	.	Note=intergenic_na;ID=TSD3_5_Tourist_2;Tourist
NC_030381.1	MH	MITE	27816382	27816704	.	.	.	Note=intergenic_na;ID=TSD8_10_hAT_13;hAT
NC_030381.1	MH	MITE	27838497	27838924	.	.	.	Note=upstream_LOC108200413;ID=TSD10_3_Mu;Mutator
NC_030381.1	MH	MITE	27838974	27839413	.	.	.	Note=upstream_LOC108200413;ID=7_MuTA;Mutator
NC_030381.1	MH	MITE	27930050	27930410	.	.	.	Note=upstream_LOC108221416;ID=2_MuTA;Mutator
NC_030381.1	MH	MITE	27932761	27933548	.	.	.	Note=intergenic_na;ID=TSD9_12_Mu_14;Mutator
NC_030381.1	MH	MITE	27941555	27942076	.	.	.	Note=intron_LOC108204704;ID=TSD10_1_Mu_2;Mutator
NC_030381.1	MH	MITE	27944108	27944712	.	.	.	Note=upstream_LOC108204704;ID=TSD8_TA_hAT_22;hAT
NC_030381.1	MH	MITE	27948475	27948728	.	.	.	Note=intergenic_na;ID=DcS9_1;Stowaway
NC_030381.1	MH	MITE	27957192	27957438	.	.	.	Note=intergenic_na;ID=DcS1_1;Stowaway
NC_030381.1	MH	MITE	28013204	28013406	.	.	.	Note=intergenic_na;ID=TSD3_13_Tourist_2;Tourist
NC_030381.1	MH	MITE	28016008	28016239	.	.	.	Note=intergenic_na;ID=DcS14;Stowaway
NC_030381.1	MH	MITE	28016730	28016908	.	.	.	Note=intergenic_na;ID=TSDun_pu1_Mu_2;Mutator
[truncated: 29,026 more rows]
