# Supplementary material for: A Global Landscape of Miniature Inverted-Repeat Transposable Elements in the Carrot Genome
Source: Genes (Basel). 2021 Jun 3;12(6):859. doi: 10.3390/genes12060859 (PMC8227079; doi:10.3390/genes12060859)
Supplement: Supplementary file 1 [file genes-12-00859-s001.zip › File_S2.txt]

MITE_family	MITE_group	mean_length	copies	3'UTR	5'UTR	downstream	cds	intron	upstream	gene	number_of_transcribed
DcS6_1	Stowaway	251	1452	6	4	12	0	59	20	69	101	101
TSD3_13_Tourist_2	Tourist	248	1353	3	4	8	0	24	6	31	45	45
TSD3_15_Tourist	Tourist	464	926	7	11	29	0	37	43	55	127	127
DcS10_1	Stowaway	259	799	2	0	1	0	22	11	24	36	36
TSD3_13_Tourist_1	Tourist	227	784	5	7	11	2	33	5	47	63	63
DcS9_1	Stowaway	257	702	1	0	1	1	39	8	41	50	50
DcS5	Stowaway	312	684	4	4	14	0	55	20	63	97	97
DcS2	Stowaway	304	654	2	5	27	0	47	38	54	119	119
DcS1_1	Stowaway	303	618	1	2	10	0	48	23	51	84	84
DcS13	Stowaway	250	568	2	2	10	0	23	8	27	45	45
TSD9_5_Mu_1	Mutator	192	542	0	1	1	0	8	1	9	11	11
DcS6_2	Stowaway	249	497	0	0	0	0	8	0	8	8	8
DcS12	Stowaway	235	484	2	1	3	0	17	4	20	27	27
DcS11	Stowaway	191	471	0	0	0	0	1	0	1	1	1
DcS7b	Stowaway	304	470	4	1	12	0	19	23	24	59	59
DcS3_1	Stowaway	232	469	3	1	1	0	8	0	12	13	13
7_MuTA	Mutator	451	427	0	0	5	0	51	5	51	61	61
DcS8	Stowaway	301	420	1	6	6	0	31	12	38	56	56
TSD3_7_Tourist_1	Tourist	299	415	7	1	7	1	46	11	55	73	73
TSD10_3_Mu	Mutator	358	414	0	0	3	0	26	2	26	31	31
TSD3_13_Tourist_3	Tourist	331	409	0	1	2	0	34	4	35	41	41
8_MuTA	Mutator	415	402	0	0	1	0	19	0	19	20	20
DcS15	Stowaway	303	341	2	4	6	0	24	12	30	48	48
TSD3_2_Tourist_1	Tourist	376	336	2	1	3	0	28	6	31	40	40
Krak	Tourist	365	333	3	1	4	0	16	7	20	31	31
TSD3_7_Tourist_2	Tourist	330	333	3	4	9	0	44	3	51	63	63
DcS9_2	Stowaway	258	322	0	0	0	0	1	0	1	1	1
2_MuTA	Mutator	427	322	1	0	5	0	17	9	18	32	32
DcS14	Stowaway	235	300	0	0	0	0	2	0	2	2	2
DcS7a	Stowaway	262	291	0	4	7	0	16	15	20	42	42
TSD9_6_Mu_1	Mutator	174	280	3	2	3	1	6	2	12	17	17
DcS3_2	Stowaway	235	279	0	1	0	0	6	0	7	7	7
TSD3_1_Tourist_1	Tourist	385	275	0	0	9	2	18	10	20	39	39
DcS4_2	Stowaway	279	268	2	0	1	0	21	2	23	26	26
TSD9_pu1_Mu_1	Mutator	190	256	2	0	2	0	11	3	13	18	18
3_MuTA	Mutator	575	250	0	1	5	1	39	2	41	48	48
TSD9_5_Mu_2	Mutator	193	232	1	0	1	0	3	1	4	6	6
TSD3_8_Tourist_1	Tourist	195	223	1	0	2	0	14	1	15	18	18
TSD8_4_hAT_1	hAT	187	217	3	1	3	1	45	0	50	53	53
9_MuTA	Mutator	437	214	0	0	2	0	10	0	10	12	12
TSD3_2_Tourist_3	Tourist	395	197	3	1	3	0	21	1	25	29	29
TSD8_TA_hAT_3	hAT	413	197	1	0	4	1	4	5	6	15	15
TSD3_2_Tourist_4	Tourist	383	171	1	1	2	1	5	3	8	13	13
TSD8_TA_hAT_1	hAT	744	167	2	0	11	1	9	9	12	32	32
TSD3_2_Tourist_2	Tourist	372	165	1	5	6	0	22	7	28	41	41
TSD8_3_hAT_1	hAT	186	161	3	2	3	0	15	0	20	23	23
TSD8_TA_hAT_2	hAT	275	158	1	1	4	0	6	6	8	18	18
DcS16	Stowaway	258	155	0	0	2	0	6	3	6	11	11
TSD9_6_Mu_2	Mutator	201	150	0	0	2	0	0	1	0	3	3
TSD10_1_Mu_1	Mutator	557	149	2	2	1	0	10	2	14	17	17
DcS19	Stowaway	256	146	0	0	1	0	5	0	5	6	6
TSDun_3	UC	150	141	2	0	0	0	5	0	7	7	7
TSDun_1	UC	386	136	0	0	0	0	5	2	5	7	7
TSD9_4_Mu_1	Mutator	456	134	0	1	7	0	15	4	16	27	27
TSD3_7_Tourist_3	Tourist	300	133	0	1	0	1	34	0	36	36	36
TSD3_3_Tourist_1	Tourist	425	129	0	0	4	0	2	4	2	10	10
5_MuTA	Mutator	404	129	0	0	1	0	17	1	17	19	19
TSD3_1_Tourist_2	Tourist	364	126	0	1	6	0	12	1	13	20	20
DcS7c	Stowaway	263	124	0	0	1	0	3	0	3	4	4
DcS17	Stowaway	263	124	1	0	0	0	5	0	6	6	6
TSD3_1_Tourist_3	Tourist	373	120	0	0	0	0	10	0	10	10	10
TSD8_TA_hAT_6	hAT	490	113	0	0	1	1	7	3	8	12	12
TSD3_14_Tourist	Tourist	364	112	0	0	0	0	14	0	14	14	14
TSDun_6	UC	467	111	0	0	0	0	27	1	27	28	28
TSD9_1_Mu_1	Mutator	1169	108	0	0	4	0	5	8	5	17	17
TSD3_10_Tourist	Tourist	364	106	0	0	0	0	16	0	16	16	16
TSD9_2_Mu_1	Mutator	646	105	1	0	1	0	8	4	9	14	14
12_MuTA	Mutator	653	103	0	0	3	1	5	5	6	14	14
TSDun_pu1_Mu_2	Mutator	181	103	1	0	1	0	2	1	3	5	5
6_MuTA	Mutator	354	101	0	0	2	0	10	0	10	12	12
4_MuTA	Mutator	574	99	0	0	0	0	4	0	4	4	4
TSD8_TA_hAT_4	hAT	778	92	2	1	4	0	7	2	10	16	16
TSD8_TA_hAT_5	hAT	330	91	1	1	2	1	4	4	7	13	13
TSD3_2_Tourist_5	Tourist	363	87	0	1	3	0	6	3	7	13	13
DcS18	Stowaway	293	85	0	0	2	1	3	0	4	6	6
TSD8_3_hAT_2	hAT	187	85	1	2	0	3	7	2	13	15	15
TSD9_2_Mu_2	Mutator	689	85	1	0	0	0	7	0	8	8	8
TSD3_2_Tourist_10	Tourist	375	84	0	2	2	0	6	2	8	12	12
TSD8_TA_hAT_9	hAT	448	84	0	1	1	0	3	0	4	5	5
TSD3_12_Tourist	Tourist	225	83	0	0	2	0	6	1	6	9	9
TSD10_1_Mu_2	Mutator	524	83	0	0	2	0	11	2	11	15	15
TSD3_2_Tourist_9	Tourist	387	82	0	1	0	0	6	0	7	7	7
1_MuTA	Mutator	332	80	0	0	2	0	9	2	9	13	13
DcS20	Stowaway	283	79	0	1	0	0	2	0	3	3	3
TSD3_2_Tourist_6	Tourist	384	79	0	1	3	0	1	1	2	6	6
TSD3_2_Tourist_8	Tourist	396	78	0	0	1	0	3	2	3	6	6
TSD3_5_Tourist_1	Tourist	385	77	1	1	0	0	6	1	8	9	9
TSD8_TA_hAT_7	hAT	646	77	0	0	1	0	3	5	3	9	9
TSD3_2_Tourist_7	Tourist	387	75	3	1	0	0	1	4	5	9	9
TSD3_8_Tourist_3	Tourist	232	75	0	0	0	0	7	0	7	7	7
TSD8_8_hAT	hAT	171	73	0	0	0	0	0	0	0	0	0
DcS25	Stowaway	313	72	0	0	0	0	8	0	8	8	8
DcS26	Stowaway	260	72	0	0	1	0	4	0	4	5	5
TSD9_1_Mu_3	Mutator	919	72	1	1	3	0	4	11	6	20	20
TSD8_4_hAT_2	hAT	440	71	5	0	1	1	40	0	46	47	47
DcS21	Stowaway	337	70	0	0	1	0	1	4	1	6	6
DcS23	Stowaway	272	69	0	0	3	0	0	1	0	4	4
TSD9_1_Mu_2	Mutator	1229	68	2	0	7	1	5	10	8	25	25
TSD3_1_Tourist_4	Tourist	357	64	0	0	0	0	0	0	0	0	0
TSD8_1_hAT_1	hAT	168	64	1	0	0	0	0	0	1	1	1
TSD8_TA_hAT_8	hAT	544	64	0	0	1	0	2	4	2	7	7
TSD9_2_Mu_3	Mutator	356	64	0	0	0	0	4	0	4	4	4
TSD3_1_Tourist_5	Tourist	363	63	1	0	1	0	3	1	4	6	6
TSD3_7_Tourist_4	Tourist	328	63	1	2	4	0	9	0	12	16	16
TSD3_5_Tourist_2	Tourist	375	62	1	2	2	0	17	2	20	24	24
TSD3_5_Tourist_3	Tourist	364	62	3	1	2	1	5	2	10	14	14
TSD8_3_hAT_3	hAT	310	62	1	0	0	0	0	0	1	1	1
TSD9_5_Mu_3	Mutator	194	62	0	1	0	0	1	0	2	2	2
TSDun_pu1_Mu_3	Mutator	876	62	0	0	3	0	5	4	5	12	12
TSD9_1_Mu_4	Mutator	609	61	1	1	0	0	6	2	8	10	10
TSD3_8_Tourist_2	Tourist	595	59	0	1	0	0	2	3	3	6	6
DcS6_3	Stowaway	237	58	0	0	0	0	6	0	6	6	6
TSD8_4_hAT_3	hAT	449	57	3	0	1	2	35	0	40	41	41
TSD8_TA_hAT_17	hAT	406	56	0	2	1	0	0	0	2	3	3
TSD8_TA_hAT_25	hAT	724	56	0	1	2	0	2	2	3	7	7
TSD9_1_Mu_5	Mutator	640	55	2	0	1	0	10	3	12	16	16
TSD8_TA_hAT_10	hAT	551	54	0	2	3	0	12	5	14	22	22
TSD8_TA_hAT_11	hAT	914	53	1	1	3	0	3	2	5	10	10
TSD9_2_Mu_6	Mutator	403	53	0	0	1	0	7	0	7	8	8
TSD9_2_Mu_4	Mutator	673	52	0	1	2	0	5	0	6	8	8
TSDun_5	UC	277	51	0	0	0	0	13	0	13	13	13
TSD8_9_hAT_2	hAT	281	50	0	0	0	0	4	0	4	4	4
TSDun_2	UC	447	50	0	0	0	0	5	1	5	6	6
DcS29	Stowaway	271	49	1	0	1	0	9	0	10	11	11
DcS22	Stowaway	234	48	0	1	0	0	0	0	1	1	1
DcS24	Stowaway	295	48	0	0	1	0	8	1	8	10	10
TSD3_3_Tourist_2	Tourist	315	48	3	1	0	0	2	1	6	7	7
TSD8_TA_hAT_26	hAT	713	48	0	0	0	0	2	2	2	4	4
TSD10_1_Mu_3	Mutator	519	47	1	0	0	0	8	1	9	10	10
TSD8_5_hAT	hAT	455	46	0	1	2	0	18	0	19	21	21
TSD8_TA_hAT_18	hAT	597	46	0	1	2	0	4	3	5	10	10
TSD8_6_hAT	hAT	573	45	0	0	0	0	3	2	3	5	5
DcS27	Stowaway	268	44	0	0	0	0	0	0	0	0	0
DcS28	Stowaway	317	44	1	2	1	0	3	0	6	7	7
TSD3_3_Tourist_3	Tourist	316	44	1	0	0	0	0	0	1	1	1
TSD8_TA_hAT_12	hAT	737	43	0	0	1	1	2	1	3	5	5
TSD8_TA_hAT_14	hAT	689	43	0	1	2	0	1	2	2	6	6
TSD3_1_Tourist_7	Tourist	360	42	0	0	0	0	2	0	2	2	2
TSD3_2_Tourist_11	Tourist	364	42	0	0	1	0	2	1	2	4	4
TSD3_8_Tourist_4	Tourist	273	42	1	0	0	0	3	0	4	4	4
TSD2_1_CACTA_1	UC	168	41	1	0	0	0	3	0	4	4	4
TSD3_6_Tourist	Tourist	667	41	0	1	0	0	0	0	1	1	1
TSD8_9_hAT_1	hAT	442	41	3	2	1	2	6	1	13	15	15
TSD9_2_Mu_8	Mutator	439	41	1	0	0	0	1	0	2	2	2
TSD3_1_Tourist_6	Tourist	353	40	0	0	0	0	1	1	1	2	2
TSD3_4_Tourist_3	Tourist	398	39	1	0	2	0	5	2	6	10	10
TSD3_3_Tourist_4	Tourist	315	38	0	0	1	1	5	0	6	7	7
TSD3_4_Tourist_1	Tourist	346	38	0	0	0	0	0	0	0	0	0
TSD9_1_Mu_6	Mutator	590	38	0	0	2	1	2	6	3	11	11
TSD3_3_Tourist_5	Tourist	399	37	0	0	0	0	1	0	1	1	1
TSD8_4_hAT_4	hAT	385	37	1	2	1	0	9	0	12	13	13
TSD9_6_Mu_3	Mutator	202	37	0	0	0	0	0	0	0	0	0
TSD3_5_Tourist_4	Tourist	375	36	0	0	2	0	4	3	4	9	9
TSD3_5_Tourist_5	Tourist	385	36	0	1	0	0	14	1	15	16	16
TSD8_TA_hAT_15	hAT	730	36	0	0	1	0	5	2	5	8	8
TSD3_1_Tourist_9	Tourist	371	35	0	0	0	0	2	3	2	5	5
TSD9_2_Mu_5	Mutator	389	35	1	0	0	0	6	0	7	7	7
TSD9_2_Mu_7	Mutator	417	35	0	0	0	0	1	0	1	1	1
DcS31	Stowaway	256	34	0	0	0	0	3	0	3	3	3
TSD8_1_hAT_2	hAT	150	34	1	0	0	0	1	0	2	2	2
TSD8_TA_hAT_21	hAT	732	34	0	0	1	0	4	0	4	5	5
TSD8_TA_hAT_24	hAT	731	33	0	0	0	0	0	1	0	1	1
DcS30	Stowaway	284	32	0	0	0	0	1	1	1	2	2
TSD3_2_Tourist_12	Tourist	375	31	0	0	0	0	2	1	2	3	3
TSD8_TA_hAT_19	hAT	826	31	0	0	3	0	1	2	1	6	6
TSD8_TA_hAT_30	hAT	616	31	0	0	0	0	4	1	4	5	5
TSD3_9_Tourist_1	Tourist	295	30	0	0	2	0	3	0	3	5	5
TSD8_9_hAT_3	hAT	380	30	0	0	0	1	3	0	4	4	4
TSD8_TA_hAT_16	hAT	675	30	0	0	2	0	3	5	3	10	10
TSD9_2_Mu_11	Mutator	377	30	0	0	0	0	0	0	0	0	0
TSD9_1_Mu_7	Mutator	1047	29	0	0	0	1	3	0	4	4	4
TSD9_1_Mu_8	Mutator	265	29	0	0	0	0	4	0	4	4	4
TSD10_1_Mu_6	Mutator	395	29	0	0	0	0	16	0	16	16	16
TSD3_4_Tourist_2	Tourist	370	28	0	0	1	0	3	0	3	4	4
TSD8_TA_hAT_23	hAT	578	28	1	0	1	0	3	6	4	11	11
TSD9_7_Mu_1	Mutator	515	28	0	0	0	0	2	0	2	2	2
TSD10_1_Mu_4	Mutator	550	28	0	0	1	0	5	0	5	6	6
TSD8_TA_hAT_22	hAT	611	27	0	1	0	0	0	1	1	2	2
TSD3_1_Tourist_8	Tourist	372	26	0	0	0	0	2	1	2	3	3
TSD3_11_Tourist_2	Tourist	252	26	0	0	0	0	0	0	0	0	0
TSD8_TA_hAT_29	hAT	298	26	0	0	0	0	3	0	3	3	3
TSD10_1_Mu_5	Mutator	555	25	1	0	1	0	4	0	5	6	6
TSD2_1_CACTA_4	UC	681	24	0	0	1	0	3	2	3	6	6
TSD8_10_hAT_8	hAT	243	24	0	0	0	0	2	0	2	2	2
DcS1_2	Stowaway	199	23	0	0	0	0	1	0	1	1	1
TSD3_3_Tourist_6	Tourist	314	23	0	0	0	0	1	0	1	1	1
TSD8_2_hAT	hAT	182	23	0	0	0	0	0	0	0	0	0
TSD8_3_hAT_5	hAT	396	23	1	0	0	0	7	0	8	8	8
TSD9_4_Mu_2	Mutator	468	23	0	0	0	0	6	0	6	6	6
DcS33	Stowaway	208	22	0	0	0	0	3	0	3	3	3
TSD3_34_Tourist	Tourist	350	22	0	1	0	0	3	0	4	4	4
TSD8_3_hAT_4	hAT	169	22	2	1	2	0	2	0	5	7	7
TSD8_TA_hAT_20	hAT	638	22	0	0	0	0	1	1	1	2	2
TSD8_TA_hAT_27	hAT	637	22	0	0	2	0	0	1	0	3	3
DcS10_2	Stowaway	259	21	0	0	0	0	0	2	0	2	2
DcS32	Stowaway	211	21	0	0	1	0	1	0	1	2	2
DcS35	Stowaway	310	21	0	0	0	0	4	0	4	4	4
TSD3_11_Tourist_1	Tourist	386	21	0	0	0	0	2	1	2	3	3
TSD8_TA_hAT_13	hAT	320	21	0	2	0	0	1	1	3	4	4
TSD10_1_Mu_8	Mutator	525	21	0	0	1	0	3	0	3	4	4
TSD3_1_Tourist_10	Tourist	361	20	1	0	0	0	1	2	2	4	4
TSD8_4_hAT_6	hAT	525	20	1	0	0	0	14	0	15	15	15
TSD8_7_hAT	hAT	592	20	0	0	0	0	16	0	16	16	16
TSD9_2_Mu_9	Mutator	549	20	0	0	0	0	1	0	1	1	1
TSD10_4_Mu_5	Mutator	506	20	0	0	0	0	2	0	2	2	2
TSDun_4	UC	179	20	0	0	0	0	0	0	0	0	0
DcS37	Stowaway	251	19	0	0	0	0	1	0	1	1	1
TSD3_9_Tourist_2	Tourist	294	19	0	1	0	0	1	1	2	3	3
TSD8_TA_hAT_35_3	hAT	588	19	0	0	0	0	0	0	0	0	0
TSD2_1_CACTA_2	UC	669	18	0	0	0	0	3	1	3	4	4
TSD2_1_CACTA_3	UC	540	18	0	0	0	0	3	1	3	4	4
TSD3_35_Tourist	Tourist	378	18	0	0	0	0	2	0	2	2	2
TSD8_17_hAT	hAT	470	18	0	1	0	0	7	0	8	8	8
TSD9_12_Mu_14	Mutator	979	18	0	1	1	0	1	1	2	4	4
TSDun_10	UC	397	18	0	0	0	0	2	0	2	2	2
TSD3_3_Tourist_7	Tourist	317	17	1	0	0	0	2	0	3	3	3
TSD8_3_hAT_6	hAT	208	16	0	0	0	0	1	0	1	1	1
TSD8_4_hAT_5	hAT	451	16	1	1	1	0	9	0	11	12	12
TSD8_11_hAT_1	hAT	205	16	0	0	0	0	2	2	2	4	4
TSD9_10_Mu_2	Mutator	1140	16	0	0	1	0	0	2	0	3	3
DcS4_1	Stowaway	291	15	0	0	0	0	2	0	2	2	2
TSD3_5_Tourist_6	Tourist	375	15	0	0	0	0	1	0	1	1	1
TSD9_1_Mu_10	Mutator	1114	15	1	0	1	0	0	0	1	2	2
TSD9_8_Mu	Mutator	1065	15	0	0	0	0	1	0	1	1	1
TSD3_16_Tourist	Tourist	422	14	0	0	0	0	2	0	2	2	2
TSD8_4_hAT_7	hAT	501	14	0	0	0	0	6	0	6	6	6
TSD8_11_hAT_10	hAT	930	14	0	0	0	0	0	0	0	0	0
TSD8_TA_hAT_28	hAT	637	14	1	0	0	0	0	1	1	2	2
TSD9_7_Mu_2	Mutator	516	14	0	1	0	0	2	0	3	3	3
TSD10_1_Mu_7	Mutator	496	14	0	0	0	0	4	0	4	4	4
TSD10_4_Mu_10	Mutator	515	14	0	0	0	0	1	0	1	1	1
DcS43	Stowaway	278	13	0	0	0	0	2	0	2	2	2
TSD8_10_hAT_13	hAT	324	13	0	0	0	0	1	0	1	1	1
TSD8_11_hAT_2	hAT	362	13	0	0	1	0	4	0	4	5	5
TSD8_12_hAT_1	hAT	462	13	0	0	0	0	9	0	9	9	9
TSD8_TA_hAT_38_7	hAT	707	13	0	1	2	0	1	2	2	6	6
TSD9_1_Mu_11	Mutator	1098	13	0	0	0	0	0	0	0	0	0
DcS36	Stowaway	259	12	0	0	0	0	1	0	1	1	1
DcS41	Stowaway	261	12	0	0	0	0	2	1	2	3	3
TSD3_17_Tourist	Tourist	314	12	0	0	0	0	1	0	1	1	1
TSD3_27_Tourist	Tourist	317	12	0	0	0	0	1	0	1	1	1
TSD8_11_hAT_17	hAT	293	12	0	0	0	0	1	0	1	1	1
TSD8_TA_hAT_31	hAT	701	12	0	0	0	0	2	1	2	3	3
TSD8_TA_hAT_34_8	hAT	544	12	0	1	0	0	0	0	1	1	1
TSD9_2_Mu_12	Mutator	967	12	0	0	0	0	2	0	2	2	2
TSD9_10_Mu_1	Mutator	775	12	0	0	0	0	0	1	0	1	1
TSD10_4_Mu_7	Mutator	775	12	0	0	0	0	1	3	1	4	4
TSD10_4_Mu_11	Mutator	384	12	0	0	0	0	3	0	3	3	3
TSD8_11_hAT_18	hAT	347	11	0	1	0	0	2	0	3	3	3
TSD8_16_hAT_2	hAT	590	11	0	0	0	1	5	1	6	7	7
TSD8_16_hAT_3	hAT	644	11	0	0	0	0	10	0	10	10	10
TSD8_TA_hAT_35_2	hAT	570	11	0	0	0	0	1	0	1	1	1
TSD9_9_Mu_4	Mutator	1171	11	0	0	0	0	0	1	0	1	1
TSD9_18_Mu_1	Mutator	652	11	0	1	0	0	1	0	2	2	2
TSD10_4_Mu_6	Mutator	659	11	0	0	0	0	0	0	0	0	0
TSDun_11	UC	346	11	0	0	0	0	0	0	0	0	0
DcS34	Stowaway	273	10	0	0	0	0	3	0	3	3	3
TSD8_10_hAT_2	hAT	393	10	1	1	0	0	0	2	2	4	4
TSD8_11_hAT_8	hAT	393	10	0	0	0	0	1	2	1	3	3
TSD8_11_hAT_11	hAT	852	10	1	0	0	0	3	1	4	5	5
TSD8_16_hAT_5	hAT	726	10	0	0	0	0	8	0	8	8	8
TSD8_TA_hAT_33_1	hAT	730	10	0	0	0	0	1	1	1	2	2
TSD8_TA_hAT_33_3	hAT	731	10	0	0	1	0	1	1	1	3	3
TSD8_TA_hAT_33_5	hAT	830	10	0	0	1	0	0	0	0	1	1
13_MuTA	Mutator	868	10	0	0	1	0	1	0	1	2	2
TSD9_10_Mu_4	Mutator	1028	10	1	0	2	0	0	2	1	5	5
TSD9_16_Mu	Mutator	422	10	0	0	0	0	0	0	0	0	0
TSD9_pu2_Mu	Mutator	453	10	0	0	0	0	1	0	1	1	1
DcS42	Stowaway	233	9	0	0	0	0	0	0	0	0	0
TSD3_18_Tourist	Tourist	371	9	0	0	0	0	0	0	0	0	0
TSD3_19_Tourist	Tourist	371	9	0	0	0	0	4	0	4	4	4
TSD3_26_Tourist	Tourist	340	9	1	0	0	0	6	0	7	7	7
TSD3_30_Tourist	Tourist	330	9	0	1	0	0	1	0	2	2	2
TSD8_11_hAT_3	hAT	251	9	0	0	0	0	0	0	0	0	0
TSD8_13_hAT_2	hAT	593	9	0	1	0	0	5	0	6	6	6
TSD8_16_hAT_4	hAT	699	9	0	0	1	0	5	0	5	6	6
TSD9_2_Mu_10	Mutator	1122	9	0	1	0	0	0	0	1	1	1
TSD9_11_Mu_1	Mutator	894	9	0	0	0	0	0	1	0	1	1
TSD9_12_Mu_6	Mutator	649	9	0	0	1	0	0	1	0	2	2
TSD9_17_Mu_1	Mutator	325	9	0	0	0	0	0	0	0	0	0
TSD9_17_Mu_3	Mutator	311	9	0	0	0	0	0	0	0	0	0
TSD10_4_Mu_14	Mutator	265	9	0	0	0	0	3	0	3	3	3
TSDun_7	UC	395	9	0	0	0	0	0	0	0	0	0
DcS38	Stowaway	350	8	0	0	0	0	0	0	0	0	0
TSD8_10_hAT_6	hAT	999	8	0	0	1	0	0	0	0	1	1
TSD8_10_hAT_7	hAT	1034	8	0	1	2	0	0	0	1	3	3
TSD8_11_hAT_21	hAT	289	8	1	0	0	0	0	0	1	1	1
TSD8_TA_hAT_36_3	hAT	730	8	0	0	0	0	0	0	0	0	0
TSD8_TA_hAT_38_1	hAT	669	8	0	0	0	0	0	1	0	1	1
TSD8_TA_hAT_39	hAT	654	8	0	0	0	0	2	0	2	2	2
11_MuTA	Mutator	564	8	0	0	2	0	1	1	1	4	4
TSD9_14_Mu	Mutator	567	8	0	0	0	0	0	1	0	1	1
TSDun_8	UC	721	8	0	0	0	0	0	0	0	0	0
TSD3_20_Tourist	Tourist	376	7	0	1	1	0	1	1	2	4	4
TSD8_10_hAT_5	hAT	185	7	1	0	1	0	0	0	1	2	2
TSD8_10_hAT_11	hAT	310	7	0	0	0	0	2	1	2	3	3
TSD8_11_hAT_6	hAT	346	7	0	0	0	0	1	1	1	2	2
TSD8_11_hAT_15	hAT	300	7	0	0	0	0	1	0	1	1	1
TSD8_TA_hAT_33_2	hAT	737	7	0	0	0	0	0	1	0	1	1
TSD8_TA_hAT_34_1	hAT	685	7	0	0	0	0	1	0	1	1	1
TSD8_TA_hAT_36_1	hAT	321	7	0	0	0	0	1	0	1	1	1
10_MuTA	Mutator	477	7	0	0	0	0	0	0	0	0	0
TSD9_1_Mu_9	Mutator	564	7	1	0	0	0	0	0	1	1	1
TSD9_12_Mu_8	Mutator	398	7	0	0	0	1	0	0	1	1	1
TSD9_18_Mu_2	Mutator	731	7	0	0	1	0	0	1	0	2	2
TSD2_2_CACTA	UC	170	6	0	0	0	0	0	0	0	0	0
DcS40	Stowaway	312	6	1	0	0	0	0	1	1	2	2
DcS44	Stowaway	283	6	0	1	0	0	1	0	2	2	2
TSD3_24_Tourist	Tourist	331	6	0	0	0	0	1	0	1	1	1
TSD3_28_Tourist	Tourist	380	6	0	0	0	0	0	0	0	0	0
TSD3_32_Tourist	Tourist	311	6	0	0	0	0	1	0	1	1	1
TSD8_10_hAT_9	hAT	325	6	0	0	0	0	2	0	2	2	2
TSD8_10_hAT_16	hAT	570	6	0	0	0	0	0	1	0	1	1
TSD8_11_hAT_19	hAT	613	6	1	0	0	0	4	0	5	5	5
TSD8_11_hAT_24	hAT	332	6	0	0	0	0	0	0	0	0	0
TSD8_16_hAT_6	hAT	800	6	2	0	0	0	2	0	4	4	4
TSD8_TA_hAT_32	hAT	782	6	0	0	0	0	5	0	5	5	5
TSD8_TA_hAT_34_2	hAT	765	6	0	1	1	0	0	2	1	4	4
TSD8_TA_hAT_34_4	hAT	882	6	0	0	0	0	0	0	0	0	0
TSD8_TA_hAT_37_2	hAT	749	6	0	0	1	0	1	1	1	3	3
TSD9_13_Mu	Mutator	558	6	0	0	0	0	0	0	0	0	0
TSD10_5_Mu_7	Mutator	848	6	0	0	0	0	1	1	1	2	2
TSD10_6_Mu_3	Mutator	825	6	0	0	0	0	0	0	0	0	0
TSD9_pu3_Mu	Mutator	525	6	0	0	0	0	0	0	0	0	0
DcS39	Stowaway	326	5	0	0	0	0	0	0	0	0	0
TSD3_21_Tourist	Tourist	402	5	1	0	0	0	0	0	1	1	1
TSD3_22_Tourist	Tourist	313	5	0	0	0	0	1	2	1	3	3
TSD3_23_Tourist	Tourist	162	5	0	0	0	0	0	0	0	0	0
TSD3_33_Tourist	Tourist	1207	5	0	1	0	0	0	1	1	2	2
TSD3_36_Tourist	Tourist	361	5	0	0	0	0	0	0	0	0	0
TSD3_37_Tourist	Tourist	405	5	0	0	0	0	0	0	0	0	0
TSD8_10_hAT_15	hAT	415	5	0	0	0	0	3	0	3	3	3
TSD8_11_hAT_14	hAT	374	5	0	0	0	0	5	0	5	5	5
TSD8_13_hAT_1	hAT	676	5	0	1	0	0	1	0	2	2	2
TSD8_15_hAT	hAT	624	5	0	0	0	0	3	0	3	3	3
TSD8_TA_hAT_34_3	hAT	795	5	0	0	0	0	0	0	0	0	0
TSD8_TA_hAT_38_2	hAT	817	5	0	0	1	0	0	0	0	1	1
TSD8_TA_hAT_38_5	hAT	806	5	0	0	0	0	0	0	0	0	0
TSD9_15_Mu	Mutator	281	5	0	0	0	0	0	0	0	0	0
TSD10_5_Mu_4	Mutator	940	5	0	0	0	0	0	1	0	1	1
TSD9_pu4_Mu	Mutator	208	5	0	0	0	0	0	0	0	0	0
TSD3_25_Tourist	Tourist	354	4	0	0	0	0	0	0	0	0	0
TSD3_31_Tourist	Tourist	1208	4	0	0	0	0	0	0	0	0	0
TSD8_10_hAT_1	hAT	301	4	0	0	0	0	0	0	0	0	0
TSD8_10_hAT_12	hAT	348	4	0	0	0	1	0	0	1	1	1
TSD8_10_hAT_3	hAT	383	4	0	0	0	0	0	0	0	0	0
TSD8_10_hAT_19	hAT	490	4	0	0	0	0	1	0	1	1	1
TSD8_10_hAT_10	hAT	503	4	0	0	0	0	0	0	0	0	0
TSD8_11_hAT_4	hAT	299	4	0	0	1	0	0	0	0	1	1
TSD8_11_hAT_7	hAT	434	4	0	1	0	0	0	0	1	1	1
TSD8_TA_hAT_33_6	hAT	880	4	0	0	0	0	0	1	0	1	1
TSD8_TA_hAT_34_6	hAT	767	4	0	0	0	0	0	1	0	1	1
TSD8_TA_hAT_36_5	hAT	796	4	0	0	0	0	0	0	0	0	0
TSD9_10_Mu_3	Mutator	879	4	0	0	0	0	0	1	0	1	1
TSD9_12_Mu_16	Mutator	1362	4	0	0	0	0	0	0	0	0	0
TSD9_12_Mu_2	Mutator	858	4	0	0	0	0	2	0	2	2	2
TSD9_17_Mu_2	Mutator	880	4	0	0	0	0	0	0	0	0	0
TSD9_18_Mu_3	Mutator	852	4	0	0	1	0	0	0	0	1	1
TSD10_5_Mu_3	Mutator	838	4	0	0	0	0	0	0	0	0	0
TSD10_5_Mu_6	Mutator	884	4	0	0	0	0	1	1	1	2	2
TSD10_6_Mu_1	Mutator	822	4	0	0	0	0	0	0	0	0	0
TSD10_6_Mu_2	Mutator	881	4	0	0	0	0	0	0	0	0	0
TSDun_13	UC	344	4	0	0	0	0	0	0	0	0	0
DcS45	Stowaway	398	3	0	0	0	0	0	0	0	0	0
DcS46	Stowaway	358	3	0	0	0	0	0	0	0	0	0
DcS47	Stowaway	259	3	0	0	0	0	1	0	1	1	1
TSD8_10_hAT_17	hAT	299	3	0	0	0	0	0	0	0	0	0
TSD8_10_hAT_18	hAT	373	3	0	0	0	1	0	0	1	1	1
TSD8_10_hAT_4	hAT	800	3	0	0	0	0	0	0	0	0	0
TSD8_11_hAT_5	hAT	316	3	0	1	1	0	0	0	1	2	2
TSD8_11_hAT_16	hAT	450	3	1	0	1	0	0	0	1	2	2
TSD8_11_hAT_22	hAT	532	3	0	0	0	0	0	0	0	0	0
TSD8_11_hAT_23	hAT	437	3	0	0	0	1	0	0	1	1	1
TSD8_14_hAT_1	hAT	515	3	1	1	0	0	1	0	3	3	3
TSD8_14_hAT_2	hAT	561	3	0	0	1	0	1	0	1	2	2
TSD8_TA_hAT_34_5	hAT	714	3	0	0	0	0	0	0	0	0	0
TSD8_TA_hAT_35_1	hAT	417	3	0	0	0	0	1	0	1	1	1
TSD8_TA_hAT_36_4	hAT	797	3	0	0	0	0	1	0	1	1	1
TSD8_TA_hAT_37_1	hAT	725	3	0	0	0	0	0	0	0	0	0
TSD8_TA_hAT_38_3	hAT	726	3	0	0	0	0	0	0	0	0	0
TSD8_TA_hAT_38_4	hAT	856	3	0	1	0	0	0	0	1	1	1
TSD8_TA_hAT_38_6	hAT	740	3	0	0	0	0	0	1	0	1	1
TSD9_11_Mu_3	Mutator	948	3	0	0	0	0	1	0	1	1	1
TSD9_11_Mu_4	Mutator	1109	3	0	0	0	0	1	0	1	1	1
TSD9_12_Mu_18	Mutator	654	3	0	0	1	0	0	0	0	1	1
TSD9_12_Mu_10	Mutator	627	3	0	0	0	0	0	0	0	0	0
TSD10_4_Mu_3	Mutator	492	3	0	0	0	0	0	0	0	0	0
TSD10_4_Mu_9	Mutator	686	3	0	1	1	0	0	0	1	2	2
TSD10_4_Mu_12	Mutator	499	3	0	0	0	0	0	0	0	0	0
TSD10_4_Mu_13	Mutator	526	3	0	0	0	0	0	0	0	0	0
TSDun_9	UC	386	3	0	0	0	0	0	0	0	0	0
TSDun_12	UC	183	3	0	0	0	0	0	0	0	0	0
TSDun_14	UC	951	3	0	0	0	0	1	0	1	1	1
TSD8_10_hAT_14	hAT	443	2	1	0	0	0	1	0	2	2	2
TSD8_11_hAT_9	hAT	579	2	0	0	0	0	0	0	0	0	0
TSD8_11_hAT_12	hAT	364	2	0	0	0	0	1	0	1	1	1
TSD8_11_hAT_13	hAT	390	2	0	0	0	0	0	0	0	0	0
TSD8_11_hAT_20	hAT	301	2	0	0	0	0	1	1	1	2	2
TSD8_13_hAT_3	hAT	745	2	0	0	0	0	2	0	2	2	2
TSD8_16_hAT_1	hAT	513	2	0	0	0	0	2	0	2	2	2
TSD8_TA_hAT_34_7	hAT	692	2	0	0	0	0	0	0	0	0	0
TSD8_TA_hAT_36_2	hAT	712	2	0	0	0	0	0	1	0	1	1
TSD_MuTA_14	Mutator	631	2	0	0	0	0	0	0	0	0	0
TSD_MuTA_15	Mutator	248	2	0	0	0	0	0	0	0	0	0
TSD9_9_Mu_1	Mutator	291	2	0	0	0	0	0	0	0	0	0
TSD9_9_Mu_3	Mutator	319	2	0	0	0	0	0	0	0	0	0
TSD9_11_Mu_2	Mutator	1068	2	0	0	0	0	0	0	0	0	0
TSD9_12_Mu_9	Mutator	558	2	0	0	0	0	0	0	0	0	0
TSD9_12_Mu_1	Mutator	203	2	0	0	0	0	0	0	0	0	0
TSD9_12_Mu_12	Mutator	716	2	0	0	0	0	0	0	0	0	0
TSD9_12_Mu_11	Mutator	317	2	0	0	0	0	0	0	0	0	0
TSD9_12_Mu_4	Mutator	232	2	0	0	0	0	0	0	0	0	0
TSD9_12_Mu_7	Mutator	377	2	0	0	0	0	0	0	0	0	0
TSD10_4_Mu_2	Mutator	381	2	0	0	0	0	0	0	0	0	0
TSD10_4_Mu_8	Mutator	191	2	0	0	0	0	0	0	0	0	0
TSD10_5_Mu_1	Mutator	158	2	0	0	0	0	0	0	0	0	0
TSD10_5_Mu_5	Mutator	1152	2	0	0	0	0	1	0	1	1	1
TSD3_29_Tourist	Tourist	168	1	0	0	0	0	0	0	0	0	0
TSD8_TA_hAT_33_4	hAT	766	1	0	0	0	0	0	0	0	0	0
TSD9_9_Mu_2	Mutator	429	1	0	0	0	0	1	0	1	1	1
TSD9_12_Mu_5	Mutator	451	1	0	0	0	0	0	0	0	0	0
TSD9_12_Mu_13	Mutator	712	1	0	0	0	0	0	0	0	0	0
TSD9_12_Mu_17	Mutator	202	1	0	0	0	0	0	0	0	0	0
TSD9_12_Mu_3	Mutator	995	1	0	0	0	0	1	0	1	1	1
TSD9_12_Mu_15	Mutator	287	1	0	0	0	0	0	0	0	0	0
TSD10_4_Mu	Mutator	150	1	0	0	0	0	0	0	0	0	0
TSD10_4_Mu_4	Mutator	793	1	0	0	0	0	0	0	0	0	0
TSD10_5_Mu_2	Mutator	267	1	0	0	0	0	0	0	0	0	0
