# Supplementary material for: A Global Landscape of Miniature Inverted-Repeat Transposable Elements in the Carrot Genome
Source: Genes (Basel). 2021 Jun 3;12(6):859. doi: 10.3390/genes12060859 (PMC8227079; doi:10.3390/genes12060859)
Supplement: Supplementary file 1 [file genes-12-00859-s001.zip › File_S3.xlsx]

## Sheet: Randomly selected genes - hAT
	Chromosome	Gene	MITE name	MITE localization	MITE begining	MITE end	differenlial exons usage attributed to MITE
1	chr1	LOC108205252	TSD8_10_hAT_2	5'UTR	2582589	2582974	no
2	chr1	LOC108205040	TSD8_11_hAT_11	intron	5859963	5860820	no
3	chr1	LOC108204960	TSD8_4_hAT_3	intron	12557668	12558094	no
4	chr1	LOC108201852	TSD8_4_hAT_3	3'UTR	35579083	35579531	yes
5	chr1	LOC108193394	TSD8_4_hAT_2	intron	36992336	36992767	no
6	chr1	LOC108204645	TSD8_TA_hAT_3	Exon/3'UTR	44399269	44399644	no
7	chr1	LOC108204661	TSD8_TA_hAT_4	3'UTR	49351554	49352292	no
8	chr2	LOC108209102	TSD8_TA_hAT_1	3'UTR	4525264	4526003	no
9	chr2	LOC108206945	TSD8_4_hAT_4	5'UTR	18725016	18725391	no
10	chr2	LOC108208893	TSD8_9_hAT_1	Exon/3'UTR	27257411	27257847	no
11	chr2	LOC108205995	TSD8_4_hAT_3	intron	36381678	36382125	no
12	chr3	LOC108210606	TSD8_3_hAT_1	intron	16334378	16334560	yes
13	chr3	LOC108215111	TSD8_13_hAT_3	intron	47645112	47645858	no
14	chr3	LOC108214355	TSD8_3_hAT_1	5'UTR	47844534	47844695	no
15	chr4	LOC108216049	TSD8_TA_hAT_38_4	5'UTR	20748194	20749033	no
16	chr4	LOC108219293	TSD8_9_hAT_1	5'UTR	30009753	30010194	no
17	chr4	LOC108219489	TSD8_TA_hAT_2	5'UTR	31470172	31470436	no
18	chr5	LOC108223373	TSD8_TA_hAT_23	3'UTR	278545	279122	yes
19	chr5	LOC108223352	TSD8_TA_hAT_18	5'UTR	4295467	4295992	no
20	chr5	LOC108222651	TSD8_4_hAT_3	Exon/3'UTR	12305668	12306116	yes
21	chr5	LOC108223859	TSD8_4_hAT_3	intron	14435656	14436103	no
22	chr5	LOC108220048	TSD8_5_hAT	intron	24364637	24365081	no
23	chr5	LOC108224034	TSD8_3_hAT_3	3'UTR	31196333	31196631	no
24	chr5	LOC108222921	TSD8_10_hAT_11	intron	32474494	32474807	no
25	chr5	LOC108220652	TSD8_13_hAT_1	5'UTR	39521923	39522573	no
26	chr6	LOC108227956	TSD8_4_hAT_2	intron	20667783	20668222	no
27	chr6	LOC108227343	TSD8_TA_hAT_5	3'UTR	22362164	22362493	no
28	chr6	LOC108227593	TSD8_4_hAT_2	intron	23903383	23903821	no
29	chr6	LOC108227932	TSD8_TA_hAT_34_8	5'UTR	28774483	28775008	no
30	chr6	LOC108224525	TSD8_4_hAT_7	intron	35521777	35522278	no
31	chr6	LOC108225178	TSD8_4_hAT_1	5'UTR	36006616	36006802	no
32	chr6	LOC108227539	TSD8_4_hAT_3	intron/exon	36524270	36524718	yes
33	chr7	LOC108193484	TSD8_TA_hAT_17	5'UTR	5236057	5236475	no
34	chr7	LOC108193832	TSD8_TA_hAT_5	5'UTR	28108440	28108722	no
35	chr8	LOC108199912	TSD8_TA_hAT_28	3'UTR	23374509	23375160	no
36	chr9	LOC108202676	TSD8_7_hAT	intron	2167934	2168547	no
37	chr9	LOC108202676	TSD8_7_hAT	intron	2169299	2169914	no
38	chr9	LOC108201955	TSD8_16_hAT_2	intron/exon	5439962	5440558	no
39	chr9	LOC108201989	TSD8_TA_hAT_37_2	intron	8896662	8897383	no
40	chr9	LOC108203014	TSD8_4_hAT_1	3'UTR	9134444	9134625	no

## Sheet: LOC108223373
binID	chr	start	end	testable	status	baseMean	dispersion	pvalue	padjust	log2FC	log2FC	log2FC	log2FC	log2FC	log2FC	log2FCvst	log2FCvst	log2FCvst	log2FCvst	log2FCvst	log2FCvst	Mean Normalized Coverage Counts
										(callus/bracts)	(fibrous_roots/bracts)	(flowers_no/bracts)	(leaves1/bracts)	(root/bracts)	(seeds/bracts)	(callus/bracts)	(fibrous_roots/bracts)	(flowers_no/bracts)	(leaves1/bracts)	(root/bracts)	(seeds/bracts)	bracts	callus	fibrous_roots	flowers_no	leaves1	root	seeds
E001	chr5	273479	273584	TRUE	OK	1.6	0.0177	0.331	0.4113	2.092	-19.119	3.372	0.852	1.254	1.251	1.046	-9.560	1.686	0.426	0.627	0.626	0.3	5.0	0.0	2.2	0.8	1.0	1.7
E002	chr5	273695	273761	TRUE	OK	2.3	0.0111	0.3678	0.4486	0.920	-20.711	1.780	0.266	-1.343	0.840	0.460	-10.355	0.890	0.133	-0.671	0.420	1.0	6.6	0.0	2.2	1.6	0.5	3.9
E003	chr5	273761	274711	TRUE	OK	27.5	0.0052	0.02158	0.04057	0.183	1.244	0.008	-0.240	0.355	0.657	0.092	0.622	0.004	-0.120	0.178	0.329	15.8	61.7	12.0	10.3	18.0	24.1	50.4
E004	chr5	274711	274768	TRUE	OK	8.0	0.0634	0.2525	0.3287	0.084	2.008	0.175	0.074	1.105	0.590	0.042	1.004	0.087	0.037	0.553	0.295	4.0	14.9	5.5	3.0	5.6	10.3	12.9
E005	chr5	274768	274834	TRUE	OK	7.1	0.0277	0.09082	0.1393	0.189	2.434	0.935	0.603	0.553	1.161	0.094	1.217	0.468	0.302	0.277	0.580	3.0	12.0	5.5	3.7	6.0	5.4	14.2
E006	chr5	274834	275297	TRUE	OK	19.4	0.00337	0.01545	0.0303	-0.435	-24.885	0.295	-0.463	-0.188	-0.213	-0.217	-12.442	0.148	-0.231	-0.094	-0.106	16.1	43.0	0.0	12.6	16.0	17.7	30.6
E007	chr5	275454	275505	TRUE	OK	7.7	0.00405	0.4132	0.4936	-0.013	-23.174	0.796	-0.254	0.058	-0.114	-0.006	-11.587	0.398	-0.127	0.029	-0.057	5.4	18.6	0.0	5.9	6.0	6.9	10.8
E008	chr5	275609	275696	TRUE	OK	7.5	0.0141	0.1574	0.2216	-0.056	-23.078	1.241	-0.060	0.259	-0.278	-0.028	-11.539	0.621	-0.030	0.130	-0.139	5.0	17.0	0.0	7.4	6.4	7.4	9.1
E009	chr5	276032	276082	TRUE	OK	5.4	0.0562	0.7208	0.7792	-0.409	-22.866	0.390	-0.156	0.138	-0.378	-0.204	-11.433	0.195	-0.078	0.069	-0.189	4.4	11.6	0.0	3.7	5.2	5.9	7.3
E010	chr5	276082	276211	TRUE	OK	6.2	0.00934	0.2643	0.3414	-0.449	-23.433	-0.515	-0.974	-1.232	-0.498	-0.224	-11.717	-0.257	-0.487	-0.616	-0.249	6.4	16.5	0.0	3.0	4.4	3.4	9.9
E011	chr5	276211	276323	TRUE	OK	6.7	0.0186	0.4095	0.49	-0.082	-23.175	0.355	-0.586	-0.776	-0.114	-0.041	-11.587	0.178	-0.293	-0.388	-0.057	5.4	17.8	0.0	4.4	4.8	3.9	10.8
E012	chr5	276404	276479	TRUE	OK	6.8	0.00467	0.5178	0.5944	-0.078	-22.863	0.390	0.489	0.138	0.256	-0.039	-11.431	0.195	0.245	0.069	0.128	4.4	14.5	0.0	3.7	8.0	5.9	11.2
E013	chr5	276479	276500	TRUE	OK	3.8	0.00745	0.2079	0.2796	0.829	-21.129	1.789	1.688	1.269	0.575	0.414	-10.565	0.895	0.844	0.634	0.288	1.3	8.3	0.0	3.0	5.6	3.9	4.3
E014	chr5	276500	277392	TRUE	OK	12.8	0.00283	0.4056	0.4861	-0.164	-0.418	0.237	0.085	-0.026	-0.698	-0.082	-0.209	0.118	0.042	-0.013	-0.349	9.7	30.6	2.8	7.4	13.6	11.8	13.4
E015	chr5	277392	277486	TRUE	OK	2.7	0.00991	0.09519	0.145	2.104	-20.122	1.771	1.672	1.585	0.248	1.052	-10.061	0.886	0.836	0.792	0.124	0.7	9.9	0.0	1.5	2.8	2.5	1.7
E016	chr5	277486	279286	TRUE	OK	20.4	0.00245	4.083e-05	0.0001433	1.299	1.640	0.364	1.023	0.668	0.231	0.650	0.820	0.182	0.512	0.334	0.116	8.0	63.7	8.3	6.6	20.4	15.2	20.3
TSD8_TA_hAT_23	chr5	278545	279122
E017	chr5	279286	279384	TRUE	OK	5.2	0.00474	0.002872	0.006849	2.746	3.985	0.759	2.585	2.879	1.850	1.373	1.993	0.379	1.292	1.439	0.925	0.7	15.3	3.7	0.7	5.2	5.9	5.2
E018	chr5	279384	280859	TRUE	OK	7.9	0.00489	0.3023	0.3818	0.252	-0.950	-2.093	0.219	0.363	0.550	0.126	-0.475	-1.046	0.110	0.181	0.275	4.7	19.4	0.9	0.7	7.2	7.4	14.7
E019	chr5	280859	281122	TRUE	OK	11.3	0.0049	0.662	0.7267	-0.125	-0.862	-1.422	-0.284	-0.064	-0.066	-0.063	-0.431	-0.711	-0.142	-0.032	-0.033	8.7	28.1	1.8	2.2	9.6	10.3	18.1
E020	chr5	281425	281690	TRUE	OK	13.9	0.0117	0.3156	0.3955	-0.028	-0.620	-1.793	-0.118	-0.510	-0.297	-0.014	-0.310	-0.897	-0.059	-0.255	-0.148	11.1	38.1	2.8	2.2	13.6	9.8	19.8
E021	chr5	281690	281744	TRUE	OK	7.7	0.00428	0.05424	0.08973	1.061	1.790	-0.424	1.311	0.081	0.681	0.531	0.895	-0.212	0.656	0.040	0.341	3.0	21.5	3.7	1.5	9.6	3.9	10.3
E022	chr5	281744	281855	TRUE	OK	3.8	0.00931	0.1482	0.2107	0.709	1.596	1.798	1.004	-1.083	0.250	0.354	0.798	0.899	0.502	-0.541	0.125	1.7	9.5	1.8	3.7	4.4	1.0	4.3
E023	chr5	281855	281951	TRUE	OK	8.3	0.00351	0.6733	0.7369	0.513	1.049	0.639	0.811	0.618	0.909	0.256	0.525	0.319	0.406	0.309	0.455	3.7	18.2	2.8	3.7	8.4	6.9	14.7
E024	chr5	283029	283377	TRUE	OK	17.7	0.00253	0.388	0.4687	0.286	1.033	0.182	0.675	0.586	0.608	0.143	0.517	0.091	0.337	0.293	0.304	9.1	38.1	6.5	6.6	18.4	16.2	28.9
E025	chr5	283377	285722	TRUE	OK	76.3	0.00149	0.5782	0.6507	-0.323	-0.443	-0.208	-0.022	-0.219	-0.177	-0.161	-0.221	-0.104	-0.011	-0.109	-0.089	56.7	173.4	17.5	34.0	74.5	63.9	114.2
J026	chr5	273584	273695	TRUE	OK	3.6	0.0226	0.5601	0.6338	-0.360	0.733	0.173	-1.016	-1.356	-0.017	-0.180	0.367	0.087	-0.508	-0.678	-0.008	3.0	8.3	1.8	2.2	2.0	1.5	6.5
J027	chr5	273761	274711	FALSE	LOW_COUNTS_INDEP_FILTER	0.5	0.0618	0.8002	NA	NA	NA	NA	NA	NA	NA	NA	NA	NA	NA	NA	NA	NA	NA	NA	NA	NA	NA	NA
J028	chr5	273761	274834	FALSE	LOW_COUNTS_INDEP_FILTER	0.1	0.665	0.9906	NA	NA	NA	NA	NA	NA	NA	NA	NA	NA	NA	NA	NA	NA	NA	NA	NA	NA	NA	NA
J029	chr5	274768	274834	FALSE	LOW_COUNTS_INDEP_FILTER	0.5	0.0711	0.4647	NA	NA	NA	NA	NA	NA	NA	NA	NA	NA	NA	NA	NA	NA	NA	NA	NA	NA	NA	NA
J030	chr5	275297	275454	TRUE	OK	5.1	0.00632	0.2771	0.3551	0.037	-22.615	1.150	-0.296	-0.640	-0.314	0.019	-11.307	0.575	-0.148	-0.320	-0.157	3.7	13.2	0.0	5.2	4.0	2.9	6.5
J031	chr5	275505	275609	TRUE	OK	5.5	0.00639	0.4591	0.5383	-0.211	-22.863	0.390	-0.700	0.258	-0.377	-0.106	-11.432	0.195	-0.350	0.129	-0.189	4.4	13.2	0.0	3.7	3.6	6.4	7.3
J032	chr5	275696	276032	TRUE	OK	3.0	0.128	0.5374	0.6128	0.083	-21.463	1.798	0.536	0.746	-0.272	0.041	-10.731	0.899	0.268	0.373	-0.136	1.7	6.2	0.0	3.7	3.2	3.4	3.0
J033	chr5	275696	280859	FALSE	LOW_COUNTS_INDEP_FILTER	0.2	0.597	0.7613	NA	NA	NA	NA	NA	NA	NA	NA	NA	NA	NA	NA	NA	NA	NA	NA	NA	NA	NA	NA
J034	chr5	276082	276211	FALSE	LOW_COUNTS_INDEP_FILTER	0.4	0.0634	0.9154	NA	NA	NA	NA	NA	NA	NA	NA	NA	NA	NA	NA	NA	NA	NA	NA	NA	NA	NA	NA
J035	chr5	276323	276404	TRUE	OK	3.6	0.00875	0.3552	0.4359	-0.091	-22.318	0.173	-0.524	-1.946	-0.017	-0.046	-11.159	0.087	-0.262	-0.973	-0.009	3.0	9.9	0.0	2.2	2.8	1.0	6.5
J036	chr5	276479	277392	FALSE	LOW_COUNTS_INDEP_FILTER	0.1	2.52	0.9477	NA	NA	NA	NA	NA	NA	NA	NA	NA	NA	NA	NA	NA	NA	NA	NA	NA	NA	NA	NA
J037	chr5	276479	279286	FALSE	LOW_COUNTS_INDEP_FILTER	0.4	0.0862	0.7402	NA	NA	NA	NA	NA	NA	NA	NA	NA	NA	NA	NA	NA	NA	NA	NA	NA	NA	NA	NA
J038	chr5	276479	280859	FALSE	LOW_COUNTS_INDEP_FILTER	0.2	0.127	0.7639	NA	NA	NA	NA	NA	NA	NA	NA	NA	NA	NA	NA	NA	NA	NA	NA	NA	NA	NA	NA
J039	chr5	276500	279286	FALSE	LOW_COUNTS_INDEP_FILTER	0.3	0.568	0.7414	NA	NA	NA	NA	NA	NA	NA	NA	NA	NA	NA	NA	NA	NA	NA	NA	NA	NA	NA	NA
J040	chr5	276500	280859	FALSE	LOW_COUNTS_INDEP_FILTER	0.2	0.183	0.743	NA	NA	NA	NA	NA	NA	NA	NA	NA	NA	NA	NA	NA	NA	NA	NA	NA	NA	NA	NA
J041	chr5	277486	279286	FALSE	LOW_COUNTS_INDEP_FILTER	0.3	1.13	0.9249	NA	NA	NA	NA	NA	NA	NA	NA	NA	NA	NA	NA	NA	NA	NA	NA	NA	NA	NA	NA
J042	chr5	277486	280859	FALSE	LOW_COUNTS_INDEP_FILTER	0.2	0.147	0.8704	NA	NA	NA	NA	NA	NA	NA	NA	NA	NA	NA	NA	NA	NA	NA	NA	NA	NA	NA	NA
J043	chr5	279384	280859	TRUE	OK	1.8	0.0163	0.05111	0.08529	24.400	24.887	0.615	23.840	24.570	22.816	12.200	12.443	0.308	11.920	12.285	11.408	0.0	6.2	0.9	0.0	1.6	2.5	1.3
J044	chr5	281122	281425	TRUE	OK	4.8	0.00756	0.1122	0.1666	-0.335	-1.054	-23.882	-1.087	-0.348	-0.987	-0.168	-0.527	-11.941	-0.544	-0.174	-0.494	5.0	14.1	0.9	0.0	3.2	4.9	5.6
J045	chr5	281690	281855	FALSE	LOW_COUNTS_INDEP_FILTER	0.4	0.302	0.9079	NA	NA	NA	NA	NA	NA	NA	NA	NA	NA	NA	NA	NA	NA	NA	NA	NA	NA	NA	NA
J046	chr5	281744	281855	TRUE	OK	3.1	0.0107	0.6453	0.7117	0.428	0.568	-22.260	0.339	0.252	0.744	0.214	0.284	-11.130	0.170	0.126	0.372	1.7	7.9	0.9	0.0	2.8	2.5	6.0
J047	chr5	281951	283029	TRUE	OK	3.8	0.0558	0.8506	0.8913	0.829	1.922	1.362	1.033	0.845	1.171	0.415	0.961	0.681	0.517	0.423	0.586	1.3	8.3	1.8	2.2	3.6	2.9	6.5
J048	chr5	281951	283377	FALSE	LOW_COUNTS_INDEP_FILTER	0.1	2.73	0.995	NA	NA	NA	NA	NA	NA	NA	NA	NA	NA	NA	NA	NA	NA	NA	NA	NA	NA	NA	NA

## Sheet: LOC108201852
binID	chr	start	end	testable	status	baseMean	dispersion	pvalue	padjust	log2FC	log2FC	log2FC	log2FC	log2FC	log2FC	log2FCvst	log2FCvst	log2FCvst	log2FCvst	log2FCvst	log2FCvst	Mean Normalized Coverage Counts
										(callus/bracts)	(fibrous_roots/bracts)	(flowers_no/bracts)	(leaves1/bracts)	(root/bracts)	(seeds/bracts)	(callus/bracts)	(fibrous_roots/bracts)	(flowers_no/bracts)	(leaves1/bracts)	(root/bracts)	(seeds/bracts)	bracts	callus	fibrous_roots	flowers_no	leaves1	root	seeds
E001	chr1	35578532	35579076	TRUE	OK	21.8	0.00648	0.0003517	0.001029	1.306	0.719	1.171	0.873	0.144	0.015	0.653	0.360	0.586	0.436	0.072	0.008	16.8	33.9	45.3	13.3	15.2	13.8	14.2
E002	chr1	35579076	35579545	TRUE	OK	33.7	0.00139	7.955e-14	8.057e-13	1.834	1.105	1.750	2.171	0.603	1.066	0.917	0.553	0.875	1.085	0.301	0.533	20.1	49.2	64.6	19.9	31.2	21.1	29.7
TSD8_4_hAT_3	chr1	35579083	35579531
E003	chr1	35579545	35580040	TRUE	OK	74.9	0.00181	3.187e-08	1.792e-07	-1.431	-0.314	-1.924	-0.831	-0.284	-0.375	-0.715	-0.157	-0.962	-0.415	-0.142	-0.188	91.9	67.9	157.0	24.4	44.1	66.3	72.8
E004	chr1	35580040	35580059	FALSE	LOW_COUNTS_INDEP_FILTER	0.7	0.0769	0.2014	NA	NA	NA	NA	NA	NA	NA	NA	NA	NA	NA	NA	NA	NA	NA	NA	NA	NA	NA	NA
J005	chr1	35579076	35579545	FALSE	ALL_ZERO	0.0	NA	NA	NA	NA	NA	NA	NA	NA	NA	NA	NA	NA	NA	NA	NA	NA	NA	NA	NA	NA	NA	NA

## Sheet: LOC108227539
binID	chr	start	end	testable	status	baseMean	dispersion	pvalue	padjust	log2FC	log2FC	log2FC	log2FC	log2FC	log2FC	log2FCvst	log2FCvst	log2FCvst	log2FCvst	log2FCvst	log2FCvst	Mean Normalized Coverage Counts
										(callus/bracts)	(fibrous_roots/bracts)	(flowers_no/bracts)	(leaves1/bracts)	(root/bracts)	(seeds/bracts)	(callus/bracts)	(fibrous_roots/bracts)	(flowers_no/bracts)	(leaves1/bracts)	(root/bracts)	(seeds/bracts)	bracts	callus	fibrous_roots	flowers_no	leaves1	root	seeds
E001	chr6	36521428	36521608	TRUE	OK	10.2	0.00288	0.03577	0.0628	-0.535	0.916	0.538	-0.645	-0.523	-0.245	-0.267	0.458	0.269	-0.323	-0.261	-0.123	8.0	7.4	3.7	22.2	14.8	7.4	7.8
E002	chr6	36521782	36521823	TRUE	OK	4.1	0.0351	0.006655	0.01446	-0.699	3.510	2.440	1.406	1.165	1.594	-0.349	1.755	1.220	0.703	0.583	0.797	1.0	0.8	2.8	10.3	7.6	2.9	3.4
E003	chr6	36521823	36522493	TRUE	OK	203.2	0.00279	0.01001	0.02071	-0.163	0.151	0.369	0.308	0.226	0.090	-0.081	0.075	0.184	0.154	0.113	0.045	131.8	161.4	35.1	302.8	440.9	193.5	157.3
E004	chr6	36523687	36523969	TRUE	OK	138.3	0.000453	1.116e-09	7.51e-09	-0.867	-0.420	-0.689	-0.626	-0.329	-0.442	-0.434	-0.210	-0.344	-0.313	-0.164	-0.221	131.5	108.4	25.9	172.1	267.5	144.4	118.1
TSD8_4_hAT_3	chr6	36524270	36524718
E005	chr6	36524573	36524780	TRUE	OK	50.5	0.00445	0.001008	0.002676	-0.819	-0.204	-0.748	-0.859	-0.694	-0.782	-0.409	-0.102	-0.374	-0.429	-0.347	-0.391	55.3	43.9	12.0	65.7	91.7	46.7	38.4
E006	chr6	36524899	36525167	TRUE	OK	96.0	0.000926	0.5595	0.6332	-0.254	-0.075	-0.004	-0.152	-0.238	-0.225	-0.127	-0.038	-0.002	-0.076	-0.119	-0.112	74.4	85.2	17.5	141.8	194.7	84.5	74.1
E007	chr6	36525333	36525659	TRUE	OK	111.0	0.000737	1.49e-13	1.475e-12	1.197	0.598	0.977	0.821	0.367	0.814	0.599	0.299	0.489	0.411	0.184	0.407	49.3	134.5	17.5	169.8	232.7	81.1	92.2
E008	chr6	36526402	36526688	TRUE	OK	123.6	0.000551	3.032e-05	0.0001089	0.764	0.867	0.579	0.453	0.406	0.546	0.382	0.433	0.289	0.227	0.203	0.273	65.7	137.0	26.8	176.5	246.3	109.5	103.4
E009	chr6	36527725	36527798	TRUE	OK	64.0	0.000624	0.08908	0.1371	0.214	0.773	0.428	0.177	-0.009	0.403	0.107	0.387	0.214	0.088	-0.004	0.202	39.2	60.0	15.7	98.2	125.8	51.1	57.8
E010	chr6	36527900	36527996	TRUE	OK	80.7	0.000586	0.2382	0.3131	0.010	0.797	0.252	0.065	0.032	0.225	0.005	0.398	0.126	0.033	0.016	0.112	53.3	71.6	21.2	118.9	159.0	71.2	69.8
E011	chr6	36528382	36528771	TRUE	OK	109.4	0.000402	0.0002641	0.0007929	0.532	0.979	0.695	0.469	0.371	0.297	0.266	0.490	0.348	0.235	0.186	0.149	59.0	108.4	25.9	170.6	224.3	96.8	80.6
E012	chr6	36529121	36529266	TRUE	OK	87.3	0.000996	0.000159	0.000499	0.695	0.224	0.590	0.751	0.791	0.594	0.347	0.112	0.295	0.376	0.395	0.297	42.3	86.9	12.0	116.7	193.1	90.4	69.8
E013	chr6	36529728	36529916	TRUE	OK	145.0	0.00281	0.0002086	0.0006395	0.479	-0.242	-0.171	0.349	0.503	0.252	0.240	-0.121	-0.086	0.174	0.251	0.126	90.5	157.7	19.4	156.6	315.3	156.7	119.0
E014	chr6	36529916	36529934	FALSE	LOW_COUNTS_INDEP_FILTER	1.3	0.0172	0.63	NA	NA	NA	NA	NA	NA	NA	NA	NA	NA	NA	NA	NA	NA	NA	NA	NA	NA	NA	NA
E015	chr6	36530179	36530506	TRUE	OK	9.0	0.00342	0.004608	0.01044	-0.057	0.431	-1.453	-0.786	-0.400	0.445	-0.029	0.215	-0.726	-0.393	-0.200	0.222	8.4	10.8	2.8	5.9	14.0	8.4	12.9
E016	chr6	36530506	36530537	TRUE	OK	1.4	0.0184	0.006427	0.01402	-26.250	-23.814	-26.767	-1.265	-0.648	0.174	-13.125	-11.907	-13.384	-0.633	-0.324	0.087	2.3	0.0	0.0	0.0	2.8	2.0	3.0
E017	chr6	36530537	36530797	TRUE	OK	104.8	0.00391	4.884e-05	0.0001691	-0.525	-1.153	-0.961	-0.426	-0.209	-0.303	-0.262	-0.576	-0.480	-0.213	-0.105	-0.152	97.2	95.6	12.0	104.9	217.5	113.0	93.1
E018	chr6	36530797	36530798	FALSE	LOW_COUNTS_INDEP_FILTER	0.8	0.066	0.006368	NA	NA	NA	NA	NA	NA	NA	NA	NA	NA	NA	NA	NA	NA	NA	NA	NA	NA	NA	NA
E019	chr6	36530798	36530799	FALSE	LOW_COUNTS_INDEP_FILTER	0.8	0.066	0.006368	NA	NA	NA	NA	NA	NA	NA	NA	NA	NA	NA	NA	NA	NA	NA	NA	NA	NA	NA	NA
E020	chr6	36530799	36530852	FALSE	LOW_COUNTS_INDEP_FILTER	0.8	0.066	0.006368	NA	NA	NA	NA	NA	NA	NA	NA	NA	NA	NA	NA	NA	NA	NA	NA	NA	NA	NA	NA
J021	chr6	36521608	36521823	TRUE	OK	4.7	0.00576	0.4118	0.4922	-0.603	-21.935	0.100	-0.905	-0.479	-0.832	-0.301	-10.967	0.050	-0.453	-0.240	-0.416	4.7	4.1	0.0	9.6	7.2	4.4	3.0
J022	chr6	36522493	36523687	TRUE	OK	52.0	0.00104	0.09317	0.1423	0.093	0.552	0.065	0.469	0.345	0.169	0.047	0.276	0.032	0.235	0.172	0.084	31.5	44.7	11.1	62.8	122.2	51.6	40.1
J023	chr6	36523969	36524573	TRUE	OK	20.2	0.0107	0.05071	0.08473	-0.676	0.687	-0.774	-0.811	-0.733	-0.639	-0.338	0.344	-0.387	-0.406	-0.366	-0.319	21.5	18.2	8.3	24.4	35.6	17.2	15.9
J024	chr6	36523969	36524899	TRUE	OK	22.1	0.00359	0.03391	0.05997	-0.908	-0.180	-0.393	-0.739	-0.239	-0.137	-0.454	-0.090	-0.196	-0.369	-0.120	-0.068	21.1	15.3	4.6	31.0	36.9	23.6	22.0
J025	chr6	36524780	36524899	TRUE	OK	22.8	0.00727	0.0682	0.1091	-0.806	-0.796	-0.786	-0.704	-0.687	-1.023	-0.403	-0.398	-0.393	-0.352	-0.343	-0.512	25.5	19.9	3.7	28.8	45.7	21.1	14.7
J026	chr6	36525167	36525333	TRUE	OK	32.7	0.00101	0.05416	0.08963	0.538	0.734	0.512	0.460	-0.166	0.260	0.269	0.367	0.256	0.230	-0.083	0.130	18.4	35.2	7.4	49.5	71.7	21.6	25.0
J027	chr6	36525659	36526402	TRUE	OK	40.1	0.0016	3.014e-05	0.0001083	1.378	0.764	1.017	0.847	0.788	0.924	0.689	0.382	0.508	0.424	0.394	0.462	15.8	52.1	6.5	59.1	79.3	34.9	33.2
J028	chr6	36526688	36527725	TRUE	OK	42.1	0.000983	0.07627	0.1201	-0.220	0.415	-0.048	-0.237	-0.194	0.342	-0.110	0.208	-0.024	-0.118	-0.097	0.171	31.5	36.4	10.2	58.3	77.3	36.4	44.8
J029	chr6	36527798	36527900	TRUE	OK	44.3	0.000833	0.3366	0.4169	0.225	0.369	0.518	0.283	0.030	0.313	0.113	0.184	0.259	0.142	0.015	0.157	26.5	41.0	8.3	70.9	91.3	35.4	37.1
J030	chr6	36527996	36528382	TRUE	OK	41.7	0.00129	0.124	0.1813	0.015	1.230	0.109	-0.111	-0.015	-0.043	0.007	0.615	0.055	-0.055	-0.008	-0.022	29.2	39.3	15.7	59.8	77.7	37.8	32.3
J031	chr6	36528771	36529121	TRUE	OK	30.8	0.00207	0.02219	0.04156	0.724	0.128	0.972	0.854	0.550	0.533	0.362	0.064	0.486	0.427	0.275	0.266	13.7	29.8	3.7	50.2	69.7	26.0	22.4
J032	chr6	36529266	36529728	TRUE	OK	57.4	0.00613	0.005308	0.01184	0.778	0.095	0.308	0.600	0.889	0.816	0.389	0.047	0.154	0.300	0.445	0.408	28.2	62.1	7.4	65.7	119.0	65.3	54.3
J033	chr6	36529916	36530179	TRUE	OK	4.7	0.00571	0.0217	0.04077	0.966	-21.446	-0.798	-0.587	0.163	0.664	0.483	-10.723	-0.399	-0.293	0.081	0.332	3.4	8.7	0.0	3.7	6.4	4.9	6.0
J034	chr6	36529916	36530537	TRUE	OK	70.7	0.00382	0.0337	0.05964	-0.086	-0.587	-0.506	-0.065	0.261	-0.210	-0.043	-0.294	-0.253	-0.032	0.130	-0.105	54.3	68.7	9.2	75.3	149.4	83.5	54.3
J035	chr6	36529934	36530537	FALSE	LOW_COUNTS_INDEP_FILTER	1.0	0.025	0.892	NA	NA	NA	NA	NA	NA	NA	NA	NA	NA	NA	NA	NA	NA	NA	NA	NA	NA	NA	NA

## Sheet: LOC108222651
binID	chr	start	end	testable	status	baseMean	dispersion	pvalue	padjust	log2FC	log2FC	log2FC	log2FC	log2FC	log2FC	log2FCvst	log2FCvst	log2FCvst	log2FCvst	log2FCvst	log2FCvst	Mean Normalized Coverage Counts
										(callus/bracts)	(fibrous_roots/bracts)	(flowers_no/bracts)	(leaves1/bracts)	(root/bracts)	(seeds/bracts)	(callus/bracts)	(fibrous_roots/bracts)	(flowers_no/bracts)	(leaves1/bracts)	(root/bracts)	(seeds/bracts)	bracts	callus	fibrous_roots	flowers_no	leaves1	root	seeds
E001	chr5	12304450	12304778	TRUE	OK	80.6	0.00194	0.002457	0.005958	-0.755	-0.249	-0.385	-0.588	-0.167	-0.349	-0.378	-0.125	-0.192	-0.294	-0.083	-0.174	48.6	142.3	100.7	95.3	58.9	70.7	47.4
E002	chr5	12304799	12306127	TRUE	OK	11.9	0.00416	3.317e-05	0.0001184	-1.496	-0.555	-0.610	-0.255	0.294	0.310	-0.748	-0.277	-0.305	-0.128	0.147	0.155	8.0	12.4	12.9	12.6	10.8	15.2	11.2
TSD8_4_hAT_3	chr5	12305668	12306116
E003	chr5	12306236	12306302	TRUE	OK	91.4	0.00071	0.4085	0.489	-0.104	-0.444	-0.097	-0.074	-0.104	0.130	-0.052	-0.222	-0.048	-0.037	-0.052	0.065	48.0	191.2	90.5	107.1	73.7	71.7	57.8
E004	chr5	12306447	12306520	TRUE	OK	116.6	0.00113	0.3668	0.4475	-0.349	-0.184	-0.213	-0.002	-0.253	-0.119	-0.174	-0.092	-0.106	-0.001	-0.127	-0.060	62.4	228.4	134.8	134.4	98.9	88.9	68.1
E005	chr5	12306809	12306918	TRUE	OK	132.9	0.00312	0.2454	0.3209	-0.347	-0.177	-0.201	0.126	-0.060	-0.010	-0.173	-0.089	-0.101	0.063	-0.030	-0.005	69.4	257.8	151.5	151.4	114.6	106.6	78.9
E006	chr5	12306918	12307176	TRUE	OK	149.4	0.000725	0.0001539	0.0004847	0.749	0.400	0.628	0.738	0.316	0.208	0.374	0.200	0.314	0.369	0.158	0.104	62.7	329.4	165.3	178.0	125.0	109.1	76.7
E007	chr5	12307330	12307489	TRUE	OK	64.8	0.00109	1.466e-07	7.53e-07	1.269	0.720	1.082	0.612	0.577	0.972	0.635	0.360	0.541	0.306	0.289	0.486	19.4	161.0	67.4	82.0	43.7	42.2	37.9
E008	chr5	12307489	12307493	FALSE	LOW_COUNTS_INDEP_FILTER	0.9	0.0304	0.01735	NA	NA	NA	NA	NA	NA	NA	NA	NA	NA	NA	NA	NA	NA	NA	NA	NA	NA	NA	NA
J009	chr5	12304778	12306236	TRUE	OK	51.1	0.000721	0.2739	0.3517	-0.365	-0.143	-0.214	-0.449	-0.017	-0.009	-0.182	-0.072	-0.107	-0.225	-0.008	-0.005	28.5	97.2	61.0	59.1	35.2	44.2	32.3
J010	chr5	12306127	12306236	FALSE	LOW_COUNTS_INDEP_FILTER	0.8	0.0526	0.2408	NA	NA	NA	NA	NA	NA	NA	NA	NA	NA	NA	NA	NA	NA	NA	NA	NA	NA	NA	NA
J011	chr5	12306302	12306447	TRUE	OK	64.0	0.00101	0.1709	0.2374	-0.063	-0.577	-0.167	-0.110	-0.444	-0.067	-0.031	-0.289	-0.084	-0.055	-0.222	-0.034	35.2	142.3	60.0	75.3	52.9	43.7	38.8
J012	chr5	12306520	12306809	TRUE	OK	89.0	0.000938	0.5014	0.5789	-0.058	0.108	0.184	0.289	0.021	0.158	-0.029	0.054	0.092	0.145	0.010	0.079	42.6	172.9	103.4	107.8	76.9	67.3	52.1
J013	chr5	12306918	12307330	TRUE	OK	3.4	0.00982	0.3626	0.4433	-0.175	-0.011	-1.682	0.005	-1.108	0.600	-0.088	-0.005	-0.841	0.002	-0.554	0.300	2.0	7.4	4.6	1.5	3.2	1.5	3.4
J014	chr5	12307176	12307330	TRUE	OK	52.9	0.00213	2.863e-09	1.835e-08	1.566	0.928	1.572	0.943	0.683	1.007	0.783	0.464	0.786	0.471	0.342	0.504	13.1	134.5	52.6	75.3	36.4	30.9	27.2

## Sheet: LOC108220652
binID	chr	start	end	testable	status	baseMean	dispersion	pvalue	padjust	log2FC	log2FC	log2FC	log2FC	log2FC	log2FC	log2FCvst	log2FCvst	log2FCvst	log2FCvst	log2FCvst	log2FCvst	Mean Normalized Coverage Counts
										(callus/bracts)	(fibrous_roots/bracts)	(flowers_no/bracts)	(leaves1/bracts)	(root/bracts)	(seeds/bracts)	(callus/bracts)	(fibrous_roots/bracts)	(flowers_no/bracts)	(leaves1/bracts)	(root/bracts)	(seeds/bracts)	bracts	callus	fibrous_roots	flowers_no	leaves1	root	seeds
E001	chr5	39519176	39520157	TRUE	OK	28.9	0.0088	0.0001746	0.0005439	0.396	-1.332	0.981	0.664	-1.199	0.778	0.198	-0.666	0.490	0.332	-0.600	0.389	17.4	77.0	8.3	18.5	52.5	4.4	24.1
E002	chr5	39520829	39520980	TRUE	OK	11.5	0.00352	0.03331	0.05905	1.639	1.222	1.819	1.476	1.082	1.109	0.819	0.611	0.910	0.738	0.541	0.555	3.4	33.9	6.5	7.4	19.2	2.9	6.9
E003	chr5	39521308	39521558	TRUE	OK	14.2	0.00317	0.2594	0.3361	0.642	-0.329	0.880	0.626	0.897	0.022	0.321	-0.165	0.440	0.313	0.448	0.011	7.4	39.7	5.5	8.9	24.4	5.4	7.8
E004	chr5	39521750	39521917	TRUE	OK	11.3	0.0752	0.9118	0.9426	-0.013	-0.926	-0.402	-0.382	0.216	-0.476	-0.007	-0.463	-0.201	-0.191	0.108	-0.238	8.7	32.7	4.6	5.2	16.4	4.4	6.9
E005	chr5	39521917	39522568	TRUE	OK	17.3	0.00248	2.687e-07	1.332e-06	-1.293	0.833	-1.134	-1.404	0.342	-0.828	-0.646	0.416	-0.567	-0.702	0.171	-0.414	17.1	34.3	21.2	7.4	20.0	8.8	12.1
TSD8_13_hAT_1	chr5	39521923	39522573
E006	chr5	39522576	39522905	FALSE	LOW_COUNTS_INDEP_FILTER	1.3	0.026	0.001995	NA	NA	NA	NA	NA	NA	NA	NA	NA	NA	NA	NA	NA	NA	NA	NA	NA	NA	NA	NA
J007	chr5	39520157	39520829	TRUE	OK	3.8	0.00939	0.04528	0.07688	1.197	-22.635	2.575	0.872	1.353	0.655	0.598	-11.318	1.288	0.436	0.676	0.328	1.3	11.2	0.0	5.2	5.6	1.5	2.2
J008	chr5	39520980	39521308	TRUE	OK	4.5	0.00807	0.1331	0.1924	1.775	0.620	1.655	1.076	-0.308	0.933	0.887	0.310	0.828	0.538	-0.154	0.466	1.3	16.1	1.8	3.0	6.4	0.5	2.6
J009	chr5	39521558	39521750	TRUE	OK	1.3	0.0659	0.636	0.7033	-0.893	1.046	1.011	-0.567	-22.641	0.316	-0.446	0.523	0.506	-0.284	-11.320	0.158	1.0	2.1	1.8	1.5	1.6	0.0	1.3
J010	chr5	39521917	39522576	FALSE	ALL_ZERO	0.0	NA	NA	NA	NA	NA	NA	NA	NA	NA	NA	NA	NA	NA	NA	NA	NA	NA	NA	NA	NA	NA	NA

## Sheet: kallisto_TPM
Gene symbol	Transcript symbol	Transcript ID	buds	bracts_no	flowers_no	bracts_o	flowers_o	leaves1	leaves2	leaves3	petiole	hypocotyl	phloem	xylem	fibrous_roots	callus	leaves_S1	leaves_S1	leaves_S3	root	leaves_e	seeds
			SRR2148979	SRR2148980	SRR2148981	SRR2148982	SRR2148983	SRR2148984	SRR2148985	SRR2148986	SRR2148987	SRR2148988	SRR2148989	SRR2148990	SRR2148991	SRR2148992	SRR2148993	SRR2148994	SRR2148996	SRR2148997	SRR2148998	SRR2148999
LOC108223373	XM_017397599.1	transcript.ASM162521v1.00000026026	0.000	0.000	0.000	0.000	0.000	0.000	0.000	0.000	0.000	0.000	0.000	0.000	0.000	0.253	0.000	0.000	0.000	0.138	0.000	0.000
LOC108223373	XM_017397596.1	transcript.ASM162521v1.00000026013	0.335	0.000	0.000	0.000	0.000	0.000	0.000	0.000	0.000	0.157	0.214	0.000	0.000	0.127	0.000	0.195	0.000	0.000	0.000	0.420
LOC108223373	TCONS_00036145	TCONS_00036145	0.957	0.378	0.000	0.000	0.336	0.314	0.370	0.000	0.079	0.808	0.000	0.511	0.000	1.347	0.000	0.254	0.000	0.798	0.643	0.972
LOC108223373	XM_017397602.1	transcript.ASM162521v1.00000026012	0.000	0.000	0.000	0.081	0.000	0.000	0.000	0.114	0.000	0.318	0.221	0.000	0.000	0.000	0.000	0.000	0.000	0.000	0.000	0.000
LOC108223373	XM_017397587.1	transcript.ASM162521v1.00000026014	0.312	0.405	0.000	0.000	0.049	0.655	0.000	0.149	0.139	0.408	0.007	0.263	0.100	1.076	0.350	0.170	0.000	0.491	0.569	0.657
LOC108223373	XM_017397595.1	transcript.ASM162521v1.00000026028	0.000	0.000	0.000	0.000	0.000	0.000	0.000	0.000	0.000	0.000	0.000	0.000	0.000	0.000	0.000	0.000	0.000	0.000	0.000	0.000
LOC108223373	XM_017397593.1	transcript.ASM162521v1.00000026021	0.000	0.000	0.000	0.000	0.000	0.102	0.000	0.000	0.000	0.000	0.000	0.000	0.000	0.000	0.000	0.000	0.000	0.000	0.000	0.000
LOC108223373	XM_017397597.1	transcript.ASM162521v1.00000026017	0.000	0.000	0.000	0.000	0.000	0.251	0.000	0.000	0.000	0.000	0.000	0.263	0.000	0.000	0.000	0.000	0.001	0.226	0.000	1.387
LOC108223373	XM_017397586.1	transcript.ASM162521v1.00000026019	0.793	0.871	0.742	0.306	0.792	1.134	0.616	0.508	0.458	0.803	0.905	0.443	0.359	4.468	0.757	1.228	0.280	0.940	1.838	0.866
LOC108223373	XM_017397600.1	transcript.ASM162521v1.00000026025	0.000	0.082	0.000	0.000	0.658	0.000	0.000	0.009	0.000	0.000	0.000	0.000	0.000	0.138	0.000	0.000	0.000	0.000	0.000	0.000
LOC108223373	XM_017397591.1	transcript.ASM162521v1.00000026023	0.219	0.000	0.018	0.406	0.001	0.000	0.292	0.150	0.000	0.000	0.000	0.000	0.015	0.000	0.000	0.271	0.096	0.000	0.226	0.000
LOC108223373	XM_017397585.1	transcript.ASM162521v1.00000026029	0.000	0.000	0.072	0.000	0.000	0.000	0.000	0.000	0.000	0.000	0.000	0.566	0.000	0.000	0.000	0.044	0.000	0.000	0.000	0.000
LOC108223373	XM_017397592.1	transcript.ASM162521v1.00000026027	0.000	0.000	0.000	0.000	0.000	0.000	0.000	0.070	0.045	0.000	0.000	0.000	0.000	0.000	0.000	0.000	0.000	0.000	0.000	0.000
LOC108223373	XM_017397590.1	transcript.ASM162521v1.00000026024	0.152	0.143	0.000	0.000	0.000	0.000	0.000	0.001	0.000	0.000	0.000	0.000	0.000	0.243	0.000	0.371	0.337	0.278	0.000	0.115
LOC108223373	XM_017397594.1	transcript.ASM162521v1.00000026020	0.103	0.000	0.000	0.000	0.000	0.000	0.000	0.000	0.000	0.000	0.000	0.000	0.000	0.198	0.000	0.000	0.000	0.000	0.000	0.349
LOC108223373	XM_017397589.1	transcript.ASM162521v1.00000026018	0.000	0.000	0.000	0.000	0.000	0.157	0.000	0.000	0.000	0.000	0.000	0.000	0.000	0.276	0.000	0.000	0.000	0.000	0.000	0.000
LOC108223373	XM_017397598.1	transcript.ASM162521v1.00000026016	0.981	0.676	0.000	0.000	0.000	0.503	0.131	0.086	0.000	0.977	0.742	0.000	0.000	0.192	0.000	0.000	0.299	0.000	0.000	0.000
LOC108223373	XM_017397588.1	transcript.ASM162521v1.00000026022	0.200	0.000	0.000	0.000	0.000	0.000	0.040	0.000	0.000	0.231	0.000	0.000	0.000	0.127	0.000	0.000	0.000	0.000	0.064	0.000
LOC108223373	XM_017397601.1	transcript.ASM162521v1.00000026015	0.540	0.000	0.274	0.013	0.589	0.063	0.000	0.000	0.000	0.171	0.000	0.000	0.026	0.000	0.000	0.000	0.000	0.001	0.050	0.274
LOC108201852	XM_017370181.1	transcript.ASM162521v1.00000004372	13.569	10.729	5.188	5.472	11.752	8.538	5.002	5.544	5.723	10.588	5.852	7.880	11.609	13.531	7.803	9.280	6.482	9.415	13.213	11.233
LOC108201852	TCONS_00007223	TCONS_00007223	0.000	0.999	0.000	0.000	0.000	0.000	0.000	0.000	0.000	0.000	0.000	0.000	0.000	0.000	0.000	0.000	0.000	0.000	0.000	0.000
LOC108227539	TCONS_00047034	TCONS_00047034	2.228	0.457	2.944	1.495	1.686	0.000	2.683	0.368	0.776	2.884	3.682	6.970	1.034	2.399	1.236	0.001	0.464	0.262	0.668	1.168
LOC108227539	XM_017402741.1	transcript.ASM162521v1.00000037763	17.183	4.240	7.608	4.081	10.398	22.547	14.367	5.150	6.199	28.008	24.715	21.456	0.000	7.633	4.738	10.418	4.838	9.337	8.855	7.065
LOC108227539	TCONS_00047032	TCONS_00047032	1.069	0.317	0.293	0.000	0.013	1.297	0.797	0.762	0.125	2.149	2.267	1.363	0.000	0.099	0.935	1.635	0.000	0.273	1.285	0.001
LOC108227539	XM_017402740.1	transcript.ASM162521v1.00000037761	0.169	0.000	0.000	0.000	0.626	0.000	0.000	0.000	0.000	0.319	0.000	0.000	0.000	0.036	0.000	0.000	0.000	0.000	0.000	0.395
LOC108227539	XM_017402739.1	transcript.ASM162521v1.00000037764	0.812	0.000	0.186	0.072	0.000	0.000	4.310	0.000	3.477	0.000	0.000	0.000	0.565	2.298	0.402	1.324	0.000	0.000	3.015	0.000
LOC108227539	TCONS_00047033	TCONS_00047033	1.084	1.075	0.603	0.770	1.533	2.438	1.751	1.258	0.236	2.968	3.696	2.999	0.000	0.000	0.766	1.188	0.741	1.158	0.984	1.840
LOC108227539	XM_017402738.1	transcript.ASM162521v1.00000037762	17.771	10.373	12.186	5.272	16.958	29.017	19.894	12.594	7.563	42.315	34.022	35.623	0.914	12.958	4.249	15.111	3.147	11.109	15.190	9.350
LOC108220652	XM_017394475.1	transcript.ASM162521v1.00000031480	4.754	5.271	2.806	4.299	9.398	8.043	7.289	3.692	2.526	3.938	1.359	0.704	10.681	11.620	3.942	3.027	4.466	1.639	7.939	3.449
LOC108220652	XM_017394476.1	transcript.ASM162521v1.00000031479	0.090	0.000	0.000	0.000	0.062	0.000	0.000	0.000	0.000	0.000	0.000	0.000	0.044	1.596	0.185	0.053	0.000	0.185	0.139	0.000
LOC108222651	XM_017396539.1	transcript.ASM162521v1.00000027787	0.729	2.170	0.611	1.423	3.714	1.716	0.519	0.000	1.335	0.728	1.937	0.000	1.863	2.862	0.000	1.849	0.665	1.150	1.063	2.367
LOC108222651	XM_017396538.1	transcript.ASM162521v1.00000027788	39.049	14.205	29.070	29.716	14.749	26.165	9.535	9.888	22.772	15.441	8.755	19.145	23.519	77.921	38.122	41.343	20.463	25.368	56.365	15.925
LOC108222651	XM_017396540.1	transcript.ASM162521v1.00000027789	7.556	4.785	3.031	3.229	4.189	5.170	4.205	4.508	4.385	4.636	3.030	3.889	3.555	6.183	4.724	7.933	2.956	5.136	4.475	4.325
