# Supplementary material for: A Global Landscape of Miniature Inverted-Repeat Transposable Elements in the Carrot Genome
Source: Genes (Basel). 2021 Jun 3;12(6):859. doi: 10.3390/genes12060859 (PMC8227079; doi:10.3390/genes12060859)
Supplement: Supplementary file 1 [file genes-12-00859-s001.zip › File_S4.txt]

code	carrot MITE	carrot MITE family	carrot MITE group	number of consensus sequences
c_o_a_f	TSD3_5_Tourist_3|Tourist	TSD3_5_Tourist_3	Tourist	1
c_o_a_f	DcS10_1|Stowaway	DcS10_1	Stowaway	1
c_o_a_f	DcS29|Stowaway	DcS29	Stowaway	1
c_o_a_f	DcS4_2|Stowaway	DcS4_2	Stowaway	1
c_o_a_f	TSD3_5_Tourist_2|Tourist	TSD3_5_Tourist_2	Tourist	1
c_o_a_f	TSD8_4_hAT_1|hAT	TSD8_4_hAT_1	hAT	1
c_o_a_f	DcS1_1|Stowaway	DcS1_1	Stowaway	2
c_o_a_f	DcS10_2|Stowaway	DcS10_2	Stowaway	1
c_o_a_f	DcS6_1|Stowaway	DcS6_1	Stowaway	1
c_o_a_f	DcS37|Stowaway	DcS37	Stowaway	1
c_o_a_f	TSD3_28_Tourist|Tourist	TSD3_28_Tourist	Tourist	1
c_o_a	TSD3_5_Tourist_3|Tourist	TSD3_5_Tourist_3	Tourist	2
c_o_a	DcS6_2|Stowaway	DcS6_2	Stowaway	1
c_o_a	DcS14|Stowaway	DcS14	Stowaway	1
c_o_a	DcS36|Stowaway	DcS36	Stowaway	1
c_o_f	DcS13|Stowaway	DcS13	Stowaway	1
c_o_f	DcS10_1|Stowaway	DcS10_1	Stowaway	2
c_o_f	TSD8_4_hAT_2|hAT	TSD8_4_hAT_2	hAT	1
c_o_f	TSD3_1_Tourist_7|Tourist	TSD3_1_Tourist_7	Tourist	1
c_o_f	DcS6_2|Stowaway	DcS6_2	Stowaway	1
c_o_f	TSD3_5_Tourist_1|Tourist	TSD3_5_Tourist_1	Tourist	1
c_o_f	DcS14|Stowaway	DcS14	Stowaway	1
c_o_f	TSD3_1_Tourist_10|Tourist	TSD3_1_Tourist_10	Tourist	1
c_o_f	TSD10_1_Mu_5|Mutator	TSD10_1_Mu_5	Mutator	1
c_o_f	UC_1	UC	UC_1	1
c_o_f	TSD3_7_Tourist_4|Tourist	TSD3_7_Tourist_4	Tourist	1
c_o_f	DcS10_2|Stowaway	DcS10_2	Stowaway	1
c_o_f	TSD3_3_Tourist_6|Tourist	TSD3_3_Tourist_6	Tourist	1
c_o_f	TSD3_13_Tourist_3|Tourist	TSD3_13_Tourist_3	Tourist	1
c_o_f	DcS12|Stowaway	DcS12	Stowaway	1
c_o_f	DcS37|Stowaway	DcS37	Stowaway	1
c_o_f	TSD3_5_Tourist_6|Tourist	TSD3_5_Tourist_6	Tourist	1
c_o_f	DcS27|Stowaway	DcS27	Stowaway	1
c_o_f	TSD10_1_Mu_4|Mutator	TSD10_1_Mu_4	Mutator	1
c_a_f	DcS4_1|Stowaway	DcS4_1	Stowaway	1
c_a_f	TSD3_7_Tourist_3|Tourist	TSD3_7_Tourist_3	Tourist	1
c_a_f	DcS16|Stowaway	DcS16	Stowaway	1
c_a_f	DcS29|Stowaway	DcS29	Stowaway	1
c_a_f	DcS19|Stowaway	DcS19	Stowaway	1
c_a_f	DcS4_2|Stowaway	DcS4_2	Stowaway	1
c_a_f	TSD2_1_CACTA_1|UC	TSD2_1_CACTA_1	UC	1
c_a_f	DcS1_2|Stowaway	DcS1_2	Stowaway	1
c_a_f	DcS7a|Stowaway	DcS7a	Stowaway	1
c_a_f	DcS1_1|Stowaway	DcS1_1	Stowaway	2
c_a_f	DcS5|Stowaway	DcS5	Stowaway	1
c_a_f	DcS15|Stowaway	DcS15	Stowaway	1
c_a_f	TSD3_35_Tourist|Tourist	TSD3_35_Tourist	Tourist	1
c_a_f	DcS26|Stowaway	DcS26	Stowaway	1
c_a_f	DcS10_1|Stowaway	DcS10_1	Stowaway	1
c_a_f	TSD3_28_Tourist|Tourist	TSD3_28_Tourist	Tourist	1
c_a_f	DcS6_1|Stowaway	DcS6_1	Stowaway	1
c_f	DcS6_1|Stowaway	DcS6_1	Stowaway	2
c_f	TSD3_2_Tourist_1|Tourist	TSD3_2_Tourist_1	Tourist	1
c_f	DcS3_1|Stowaway	DcS3_1	Stowaway	1
c_f	TSD8_TA_hAT_3|hAT	TSD8_TA_hAT_3	hAT	2
c_f	DcS13|Stowaway	DcS13	Stowaway	1
c_f	DcS9_2|Stowaway	DcS9_2	Stowaway	1
c_f	TSDun_pu1_Mu_2|Mutator	TSDun_pu1_Mu_2	Mutator	1
c_f	DcS15|Stowaway	DcS15	Stowaway	1
c_f	TSD3_1_Tourist_4|Tourist	TSD3_1_Tourist_4	Tourist	1
c_f	DcS3_2|Stowaway	DcS3_2	Stowaway	1
c_f	TSD10_1_Mu_8|Mutator	TSD10_1_Mu_8	Mutator	1
c_f	TSD8_TA_hAT_9|hAT	TSD8_TA_hAT_9	hAT	1
c_f	TSD8_TA_hAT_6|hAT	TSD8_TA_hAT_6	hAT	1
c_f	DcS16|Stowaway	DcS16	Stowaway	1
c_f	TSD8_1_hAT_1|hAT	TSD8_1_hAT_1	hAT	1
c_f	TSD3_35_Tourist|Tourist	TSD3_35_Tourist	Tourist	2
c_f	TSD2_1_CACTA_2|UC	TSD2_1_CACTA_2	UC	1
c_f	TSD3_8_Tourist_1|Tourist	TSD3_8_Tourist_1	Tourist	1
c_f	TSD10_1_Mu_7|Mutator	TSD10_1_Mu_7	Mutator	1
c_f	TSD3_8_Tourist_3|Tourist	TSD3_8_Tourist_3	Tourist	1
c_f	DcS41|Stowaway	DcS41	Stowaway	1
c_f	TSD2_1_CACTA_1|UC	TSD2_1_CACTA_1	UC	1
c_f	TSD3_4_Tourist_3|Tourist	TSD3_4_Tourist_3	Tourist	1
c_f	TSD8_TA_hAT_29|hAT	TSD8_TA_hAT_29	hAT	1
c_f	TSD8_12_hAT_1|hAT	TSD8_12_hAT_1	hAT	1
c_f	TSD8_TA_hAT_34_7|hAT	TSD8_TA_hAT_34_7	hAT	1
c_f	TSD3_34_Tourist|Tourist	TSD3_34_Tourist	Tourist	1
c_f	DcS43|Stowaway	DcS43	Stowaway	1
c_f	TSD10_1_Mu_3|Mutator	TSD10_1_Mu_3	Mutator	1
c_f	TSD3_3_Tourist_1|Tourist	TSD3_3_Tourist_1	Tourist	1
c_f	Krak|Tourist	Krak	Tourist	1
c_f	DcS23|Stowaway	DcS23	Stowaway	1
c_f	TSD8_TA_hAT_36_1|hAT	TSD8_TA_hAT_36_1	hAT	1
c_f	TSD3_3_Tourist_6|Tourist	TSD3_3_Tourist_6	Tourist	1
c_f	TSD3_26_Tourist|Tourist	TSD3_26_Tourist	Tourist	1
c_f	DcS27|Stowaway	DcS27	Stowaway	1
c_f	TSD3_1_Tourist_10|Tourist	TSD3_1_Tourist_10	Tourist	1
c_f	TSD8_TA_hAT_35_1|hAT	TSD8_TA_hAT_35_1	hAT	1
c_f	DcS4_1|Stowaway	DcS4_1	Stowaway	1
c_f	TSDun_3|UC	TSDun_3	UC	2
c_f	TSD9_1_Mu_8|Mutator	TSD9_1_Mu_8	Mutator	1
c_f	TSD8_4_hAT_3|hAT	TSD8_4_hAT_3	hAT	1
c_f	DcS37|Stowaway	DcS37	Stowaway	1
c_f	DcS14|Stowaway	DcS14	Stowaway	1
c_f	TSD3_13_Tourist_3|Tourist	TSD3_13_Tourist_3	Tourist	1
c_f	DcS29|Stowaway	DcS29	Stowaway	1
c_f	DcS1_1|Stowaway	DcS1_1	Stowaway	1
c_f	TSDun_5|UC	TSDun_5	UC	1
c_f	TSD8_10_hAT_1|hAT	TSD8_10_hAT_1	hAT	1
c_o	DcS5|Stowaway	DcS5	Stowaway	1
c_o	TSD3_7_Tourist_1|Tourist	TSD3_7_Tourist_1	Tourist	2
c_o	DcS8|Stowaway	DcS8	Stowaway	2
c_o	DcS2|Stowaway	DcS2	Stowaway	1
c_o	TSD3_10_Tourist|Tourist	TSD3_10_Tourist	Tourist	1
c_o	TSD9_7_Mu_1|Mutator	TSD9_7_Mu_1	Mutator	1
c_o	TSD3_5_Tourist_3|Tourist	TSD3_5_Tourist_3	Tourist	1
c_o	TSD9_2_Mu_8|Mutator	TSD9_2_Mu_8	Mutator	1
c_o	DcS7a|Stowaway	DcS7a	Stowaway	2
c_o	TSD3_5_Tourist_6|Tourist	TSD3_5_Tourist_6	Tourist	1
c_o	TSD3_20_Tourist|Tourist	TSD3_20_Tourist	Tourist	1
c_o	TSD8_17_hAT|hAT	TSD8_17_hAT	hAT	1
c_o	TSD3_1_Tourist_7|Tourist	TSD3_1_Tourist_7	Tourist	1
c_o	TSD8_TA_hAT_35_3|hAT	TSD8_TA_hAT_35_3	hAT	1
c_o	TSD10_1_Mu_5|Mutator	TSD10_1_Mu_5	Mutator	1
c_o	TSD9_5_Mu_2|Mutator	TSD9_5_Mu_2	Mutator	1
c_o	TSD3_16_Tourist|Tourist	TSD3_16_Tourist	Tourist	1
c_o	TSD2_2_CACTA|UC	TSD2_2_CACTA	UC	1
c_o	DcS29|Stowaway	DcS29	Stowaway	1
c_o	DcS10_1|Stowaway	DcS10_1	Stowaway	1
c_o	TSD3_13_Tourist_3|Tourist	TSD3_13_Tourist_3	Tourist	1
c_o	DcS14|Stowaway	DcS14	Stowaway	1
c_o	DcS6_2|Stowaway	DcS6_2	Stowaway	1
c_o	DcS37|Stowaway	DcS37	Stowaway	1
c_a	TSD3_15_Tourist|Tourist	TSD3_15_Tourist	Tourist	2
c_a	TSD10_4_Mu_12|Mutator	TSD10_4_Mu_12	Mutator	1
c_a	TSDun_1|UC	TSDun_1	UC	1
c_a	TSD10_3_Mu|Mutator	TSD10_3_Mu	Mutator	1
c_a	TSD9_6_Mu_1|Mutator	TSD9_6_Mu_1	Mutator	1
c_a	UC_2	UC	UC_2	1
c_a	TSDun_2|UC	TSDun_2	UC	1
c_a	TSD3_30_Tourist|Tourist	TSD3_30_Tourist	Tourist	1
c_a	DcS10_1|Stowaway	DcS10_1	Stowaway	2
c_a	DcS10_2|Stowaway	DcS10_2	Stowaway	1
c_a	TSD3_28_Tourist|Tourist	TSD3_28_Tourist	Tourist	1
c_a	UC_3	UC	UC_3	1
c_a	DcS14|Stowaway	DcS14	Stowaway	1
